# Supplementary material for: Metabolome‐Wide Mendelian Randomization Identifies Maleate as a Mediator of the Effect of Obesity on the Risk of Small Cell Lung Cancer
Source: Food Sci Nutr. 2025 Nov 18;13(11):e70918. doi: 10.1002/fsn3.70918 (PMC12626765; doi:10.1002/fsn3.70918)
Supplement: Supplementary file 1 — Table S1: Details of traits used in the MR analysis. Table S2: Instrumental variables of metabolites and harmonization results in the step 1 MR. Table S3: MR results for the effect of metabolites on small cell lung cancer. Table S4: Reverse MR result for the effects of small cell lung cancer on metabolites. Table S5: Instrumental variables of exposure and harmonization results in the step 2 MR. Table S6: MR results for the effect of whole body fat mass on metabolite levels. Table S7: Reverse MR result for the effects of metabolites on whole body fat mass. Table S8: MR results for the effect of 12 metabolites on small cell lung carcinoma data (validation analyses for the step 1 MR). Table S9: Reverse MR result for the effects of small cell lung carcinoma risk on maleate levels. Table S10: MR analyses for the effect of body mass index on metabolite maleate levels (validation analyses for the step 2 MR). Table S11: Reverse MR result for the effects of maleate levels on body mass index. Table S12: The impact of maleate levels as a mediator in the association between whole body fat mass and small cell lung cancer. Table S13: The impact of maleate levels as a mediator in the association between BMI and small cell lung cancer. [file FSN3-13-e70918-s001.xlsx]

## Sheet: ST1
Supplementary Table 1. Details of traits used in the MR analysis
Contribution	Traits	Sample size	No. of SNPs	Consortium	Population	Datasets ID	URLs
Exposure	Whole body fat mass	330762	10894596	Neale Lab	European	ukb-a-265	https://gwas.mrcieu.ac.uk/
Outcome	Small cell lung cancer	345973	21304551	Finngen	European	Small cell lung cancer (controls excluding all cancers)	https://r11.finngen.fi/pheno/C3_SCLC_EXALLC
Mediator	Metabolites	8247	14378540	CLSA	European	GCST90199621-GCST90201020	https://www.ebi.ac.uk/gwas/
Step 1 Validation	Small cell lung carcinoma	24108	7620430	TRICL-ILCCO, LC3	European	ebi-a-GCST004746	https://gwas.mrcieu.ac.uk/
Step 2 Validation	Body mass index	681275	2336260	GIANT	European	ieu-b-40	https://gwas.mrcieu.ac.uk/

## Sheet: ST2
Supplementary Table2. Instrumental variables of metabolites and harmonization results in the step 1 MR.
SNP	effect_allele.exposure	other_allele.exposure	effect_allele.outcome	other_allele.outcome	beta.exposure	beta.outcome	eaf.exposure	eaf.outcome	pval.outcome	se.outcome	se.exposure	pval.exposure	samplesize.exposure	outcome	id.exposure	exposure
rs10000291	T	C	T	C	0.0954508	0.0203487	0.377733	0.393617	0.683269	0.0498734	0.0151521	2.98559e-10	8256	Small cell lung cancer	GCST90200184	3-formylindole levels
rs1007889	G	T	G	T	0.0741001	-0.0411423	0.331625	0.370962	0.417426	0.0507368	0.0155021	1.75304e-06	8256	Small cell lung cancer	GCST90200184	3-formylindole levels
rs10839612	T	C	T	C	0.0651796	0.0048159	0.51448	0.564153	0.921979	0.0491712	0.0145466	7.4379e-06	8256	Small cell lung cancer	GCST90200184	3-formylindole levels
rs11056372	A	G	A	G	-0.165652	-0.0811954	0.0441194	0.0541531	0.466885	0.1116	0.035379	2.83795e-06	8256	Small cell lung cancer	GCST90200184	3-formylindole levels
rs11647808	A	C	A	C	0.177857	0.101514	0.0790336	0.0581471	0.342451	0.106932	0.026839	3.42996e-11	8256	Small cell lung cancer	GCST90200184	3-formylindole levels
rs1165211	C	T	C	T	0.0995025	-0.0331269	0.301662	0.404398	0.505865	0.0497931	0.015874	3.65099e-10	8256	Small cell lung cancer	GCST90200184	3-formylindole levels
rs1230319	G	A	G	A	-0.198879	0.293289	0.971829	0.992465	0.304552	0.285657	0.0448536	9.25219e-06	8256	Small cell lung cancer	GCST90200184	3-formylindole levels
rs139251025	C	A	C	A	-0.292847	0.107877	0.0139501	0.01776	0.549021	0.180028	0.0623612	2.65317e-06	8256	Small cell lung cancer	GCST90200184	3-formylindole levels
rs142582686	T	G	T	G	0.167542	-0.0234838	0.0429182	0.0384	0.853376	0.127068	0.0362843	3.88428e-06	8256	Small cell lung cancer	GCST90200184	3-formylindole levels
rs1431143	G	A	G	A	0.0730795	0.0528832	0.708171	0.658377	0.301814	0.051216	0.0159185	4.41412e-06	8256	Small cell lung cancer	GCST90200184	3-formylindole levels
rs143393480	T	G	T	G	0.376117	-0.160773	0.00916262	0.009327	0.529706	0.255823	0.0765881	9.06562e-07	8256	Small cell lung cancer	GCST90200184	3-formylindole levels
rs149767042	A	G	A	G	0.214721	-0.0271938	0.0237342	0.0125534	0.901102	0.218829	0.0478784	7.3014e-06	8256	Small cell lung cancer	GCST90200184	3-formylindole levels
rs182215158	C	T	C	T	0.332045	-0.0425309	0.0112887	0.00337521	0.929284	0.479246	0.0693486	1.68409e-06	8256	Small cell lung cancer	GCST90200184	3-formylindole levels
rs2977995	G	A	G	A	0.275053	0.00356264	0.747545	0.823892	0.955508	0.0638568	0.0164742	1.403e-62	8256	Small cell lung cancer	GCST90200184	3-formylindole levels
rs4502257	T	C	T	C	0.148732	-0.0802812	0.0497817	0.0819786	0.365479	0.0887112	0.0331573	7.2696e-06	8256	Small cell lung cancer	GCST90200184	3-formylindole levels
rs510402	A	G	A	G	-0.195605	-0.140367	0.0332808	0.0121106	0.505158	0.210636	0.0401108	1.07919e-06	8256	Small cell lung cancer	GCST90200184	3-formylindole levels
rs55973025	A	G	A	G	-0.11599	0.0237988	0.0857715	0.0537322	0.826074	0.108305	0.0260638	8.57847e-06	8256	Small cell lung cancer	GCST90200184	3-formylindole levels
rs5751777	T	C	T	C	0.382782	0.0428274	0.590567	0.637899	0.397351	0.0506018	0.0141867	2.41856e-160	8256	Small cell lung cancer	GCST90200184	3-formylindole levels
rs57909274	A	C	A	C	-0.0772349	0.0673966	0.240042	0.146735	0.327391	0.0688154	0.0170737	6.0791e-06	8256	Small cell lung cancer	GCST90200184	3-formylindole levels
rs58487738	A	G	A	G	0.163359	-0.00827883	0.0475669	0.0221051	0.959561	0.163278	0.0340601	1.617e-06	8256	Small cell lung cancer	GCST90200184	3-formylindole levels
rs61814130	C	G	C	G	-0.21172	-0.135294	0.025335	0.00534725	0.670556	0.318052	0.0456747	3.56262e-06	8256	Small cell lung cancer	GCST90200184	3-formylindole levels
rs678624	A	G	A	G	0.0764794	0.0082022	0.744319	0.779789	0.888938	0.0587349	0.0165692	3.91669e-06	8256	Small cell lung cancer	GCST90200184	3-formylindole levels
rs72674255	C	T	C	T	0.262222	0.0895779	0.0214702	0.0220559	0.589257	0.165912	0.0502074	1.76249e-07	8256	Small cell lung cancer	GCST90200184	3-formylindole levels
rs73141535	C	T	C	T	0.0906226	0.0373701	0.154104	0.226452	0.527803	0.0591896	0.0203134	8.1492e-06	8256	Small cell lung cancer	GCST90200184	3-formylindole levels
rs74805272	C	G	C	G	0.271366	0.879212	0.0146897	0.00414081	0.00128168	0.273043	0.0597175	5.51547e-06	8256	Small cell lung cancer	GCST90200184	3-formylindole levels
rs76466844	C	T	C	T	0.232961	-0.0190949	0.0200874	0.0205466	0.90847	0.166088	0.05168	6.55184e-06	8256	Small cell lung cancer	GCST90200184	3-formylindole levels
rs77599898	A	G	A	G	0.160659	-0.168578	0.0418537	0.0347192	0.201741	0.132052	0.0360271	8.21922e-06	8256	Small cell lung cancer	GCST90200184	3-formylindole levels
rs77904614	G	A	G	A	-0.105802	-0.13936	0.110707	0.185336	0.0287343	0.0637187	0.0233965	6.12257e-06	8256	Small cell lung cancer	GCST90200184	3-formylindole levels
rs7842755	C	A	C	A	0.084209	0.130281	0.181997	0.235803	0.0239254	0.0576893	0.0189131	8.49049e-06	8256	Small cell lung cancer	GCST90200184	3-formylindole levels
rs10001311	C	G	C	G	0.0708456	-0.00176861	0.277331	0.257575	0.974613	0.0555764	0.0152002	3.14912e-06	8235	Small cell lung cancer	GCST90200929	Glycerol to carnitine ratio
rs10212037	A	G	A	G	0.141588	0.0361479	0.0472388	0.0685195	0.70807	0.096536	0.0317246	8.08096e-06	8235	Small cell lung cancer	GCST90200929	Glycerol to carnitine ratio
rs11107955	T	C	T	C	-0.112289	0.00713099	0.0983696	0.0920282	0.932422	0.0840937	0.0226006	6.74978e-07	8235	Small cell lung cancer	GCST90200929	Glycerol to carnitine ratio
rs116820418	T	C	T	C	0.234256	0.578683	0.0192237	0.0146832	0.00038626	0.163041	0.0494205	2.1365e-06	8235	Small cell lung cancer	GCST90200929	Glycerol to carnitine ratio
rs116867824	C	G	C	G	0.178687	0.0193048	0.0286566	0.02915	0.892803	0.143255	0.0400034	7.9399e-06	8235	Small cell lung cancer	GCST90200929	Glycerol to carnitine ratio
rs117127331	T	C	T	C	-0.0915435	-0.0769784	0.126645	0.114293	0.317285	0.0769744	0.0201292	5.42135e-06	8235	Small cell lung cancer	GCST90200929	Glycerol to carnitine ratio
rs1171616	T	G	T	G	-0.118696	0.0476747	0.770884	0.840085	0.471964	0.0662804	0.0163384	3.73543e-13	8235	Small cell lung cancer	GCST90200929	Glycerol to carnitine ratio
rs117760808	G	C	G	C	0.107117	0.191135	0.0894374	0.0403974	0.126761	0.125171	0.0235822	5.56459e-06	8235	Small cell lung cancer	GCST90200929	Glycerol to carnitine ratio
rs12505581	G	A	G	A	0.111117	-0.0962973	0.0949506	0.165583	0.145579	0.0661689	0.0229816	1.33108e-06	8235	Small cell lung cancer	GCST90200929	Glycerol to carnitine ratio
rs13335139	G	A	G	A	0.779964	-0.229101	0.00170358	0.0339857	0.0957613	0.137536	0.163096	1.73355e-06	8235	Small cell lung cancer	GCST90200929	Glycerol to carnitine ratio
rs146885651	T	C	T	C	1.74899	-0.474102	0.000318796	0.00326332	0.267784	0.42782	0.385474	5.69938e-06	8235	Small cell lung cancer	GCST90200929	Glycerol to carnitine ratio
rs184286424	A	C	A	C	-0.224617	-0.0564328	0.0181918	0.0304797	0.689617	0.141303	0.0502389	7.78633e-06	8235	Small cell lung cancer	GCST90200929	Glycerol to carnitine ratio
rs1888859	G	T	G	T	0.0614912	-0.0640266	0.49314	0.605435	0.200802	0.0500492	0.0136716	6.86816e-06	8235	Small cell lung cancer	GCST90200929	Glycerol to carnitine ratio
rs2229322	T	C	T	C	0.098218	0.048761	0.104296	0.0938919	0.564416	0.0846113	0.0220845	8.69281e-06	8235	Small cell lung cancer	GCST90200929	Glycerol to carnitine ratio
rs2299168	C	T	C	T	0.215748	0.233343	0.0200146	0.0204792	0.186063	0.176465	0.047884	6.61749e-06	8235	Small cell lung cancer	GCST90200929	Glycerol to carnitine ratio
rs2596837	C	G	C	G	-0.0713254	0.011246	0.259791	0.260645	0.839458	0.0555123	0.0153932	3.5943e-06	8235	Small cell lung cancer	GCST90200929	Glycerol to carnitine ratio
rs34437475	A	G	A	G	0.0757113	0.0305583	0.199538	0.211761	0.610354	0.0599691	0.0167952	6.54716e-06	8235	Small cell lung cancer	GCST90200929	Glycerol to carnitine ratio
rs35298690	C	T	C	T	0.0815	0.00192866	0.214627	0.259062	0.972641	0.0562356	0.0162866	5.61205e-07	8235	Small cell lung cancer	GCST90200929	Glycerol to carnitine ratio
rs61621666	G	A	G	A	0.145927	0.212488	0.0522407	0.0553201	0.0472552	0.107101	0.0303121	1.4783e-06	8235	Small cell lung cancer	GCST90200929	Glycerol to carnitine ratio
rs62116851	G	A	G	A	-0.109047	0.00671633	0.0917547	0.0954003	0.937282	0.0853552	0.0238058	4.63465e-06	8235	Small cell lung cancer	GCST90200929	Glycerol to carnitine ratio
rs7241147	C	G	C	G	-0.152141	0.00431658	0.931801	0.913141	0.960385	0.0869046	0.0274311	2.91798e-08	8235	Small cell lung cancer	GCST90200929	Glycerol to carnitine ratio
rs72819866	C	T	C	T	0.115998	-0.159781	0.0725468	0.0594292	0.126733	0.104629	0.026146	9.14064e-06	8235	Small cell lung cancer	GCST90200929	Glycerol to carnitine ratio
rs7327786	G	A	G	A	0.102037	-0.0836064	0.097912	0.099317	0.298074	0.0803465	0.0224847	5.67724e-06	8235	Small cell lung cancer	GCST90200929	Glycerol to carnitine ratio
rs75960481	A	G	A	G	0.251149	-0.206842	0.0158624	0.00469565	0.54565	0.342289	0.0535661	2.75104e-06	8235	Small cell lung cancer	GCST90200929	Glycerol to carnitine ratio
rs7705826	G	T	G	T	-0.0959775	0.0421784	0.833721	0.864193	0.556709	0.071764	0.018058	1.06691e-07	8235	Small cell lung cancer	GCST90200929	Glycerol to carnitine ratio
rs78819701	C	T	C	T	0.171753	-0.15435	0.0366715	0.0270032	0.30389	0.150128	0.0357783	1.58287e-06	8235	Small cell lung cancer	GCST90200929	Glycerol to carnitine ratio
rs79507970	C	G	C	G	0.228575	-0.166053	0.0199269	0.0361539	0.205386	0.131127	0.0481656	2.07896e-06	8235	Small cell lung cancer	GCST90200929	Glycerol to carnitine ratio
rs8061003	G	A	G	A	0.066051	0.0688901	0.352254	0.392519	0.168944	0.0500798	0.0141994	3.29253e-06	8235	Small cell lung cancer	GCST90200929	Glycerol to carnitine ratio
rs1000136	T	C	T	C	-0.0733014	0.0820312	0.45395	0.449177	0.0949905	0.0491311	0.0156064	2.64178e-06	5582	Small cell lung cancer	GCST90199963	17alpha-hydroxypregnanolone glucuronide levels
rs113723915	C	T	C	T	0.14444	0.0948598	0.0642636	0.0705335	0.323963	0.0961729	0.0321638	7.09744e-06	5582	Small cell lung cancer	GCST90199963	17alpha-hydroxypregnanolone glucuronide levels
rs114891569	T	G	T	G	0.524696	0.0723115	0.00629157	0.0103157	0.760125	0.236841	0.0988098	1.09526e-07	5582	Small cell lung cancer	GCST90199963	17alpha-hydroxypregnanolone glucuronide levels
rs11519067	T	A	T	A	0.108182	0.0907209	0.16245	0.298054	0.0922529	0.053884	0.0212842	3.72071e-07	5582	Small cell lung cancer	GCST90199963	17alpha-hydroxypregnanolone glucuronide levels
rs117242229	C	A	C	A	-0.282721	0.0470539	0.0175707	0.0461742	0.688662	0.117437	0.0592917	1.85781e-06	5582	Small cell lung cancer	GCST90199963	17alpha-hydroxypregnanolone glucuronide levels
rs118134155	C	A	C	A	-0.232265	-0.238685	0.0262732	0.0140643	0.254509	0.209471	0.0483736	1.57489e-06	5582	Small cell lung cancer	GCST90199963	17alpha-hydroxypregnanolone glucuronide levels
rs12372336	G	T	G	T	-0.0757041	0.0127358	0.310307	0.366957	0.801222	0.0505859	0.0169643	8.09843e-06	5582	Small cell lung cancer	GCST90199963	17alpha-hydroxypregnanolone glucuronide levels
rs12989207	T	C	T	C	0.108214	-0.055226	0.132746	0.105964	0.487843	0.0796058	0.0228032	2.07921e-06	5582	Small cell lung cancer	GCST90199963	17alpha-hydroxypregnanolone glucuronide levels
rs142131421	A	G	A	G	0.681648	-0.203061	0.0707877	0.0315691	0.136732	0.136459	0.0290974	2.30179e-121	5582	Small cell lung cancer	GCST90199963	17alpha-hydroxypregnanolone glucuronide levels
rs145323940	C	T	C	T	-0.347083	0.149153	0.0104317	0.0354899	0.243309	0.127836	0.0758077	4.68388e-06	5582	Small cell lung cancer	GCST90199963	17alpha-hydroxypregnanolone glucuronide levels
rs147320780	C	G	C	G	-0.183845	-0.0732903	0.0368544	0.0291658	0.610366	0.143833	0.0414856	9.35671e-06	5582	Small cell lung cancer	GCST90199963	17alpha-hydroxypregnanolone glucuronide levels
rs149001017	A	G	A	G	0.615174	0.263506	0.00323044	0.0523983	0.0172302	0.110635	0.137459	7.62907e-06	5582	Small cell lung cancer	GCST90199963	17alpha-hydroxypregnanolone glucuronide levels
rs1574706	G	A	G	A	0.221115	-0.0740266	0.974909	0.980045	0.674408	0.17621	0.0499215	9.45612e-06	5582	Small cell lung cancer	GCST90199963	17alpha-hydroxypregnanolone glucuronide levels
rs17678628	C	T	C	T	0.195708	-0.173471	0.0409262	0.0126346	0.43962	0.224461	0.0398777	9.21537e-07	5582	Small cell lung cancer	GCST90199963	17alpha-hydroxypregnanolone glucuronide levels
rs17719944	G	A	G	A	0.130072	-0.031726	0.0879488	0.0692031	0.741384	0.0961331	0.0277789	2.83536e-06	5582	Small cell lung cancer	GCST90199963	17alpha-hydroxypregnanolone glucuronide levels
rs183318671	T	G	T	G	0.462386	0.110556	0.00756484	0.0112248	0.649757	0.243462	0.0903333	3.07692e-07	5582	Small cell lung cancer	GCST90199963	17alpha-hydroxypregnanolone glucuronide levels
rs191145320	T	C	T	C	-0.300691	-0.319137	0.013533	0.00701305	0.291404	0.302486	0.0671361	7.50524e-06	5582	Small cell lung cancer	GCST90199963	17alpha-hydroxypregnanolone glucuronide levels
rs2433279	G	T	G	T	-0.109732	0.155882	0.884817	0.898619	0.0525702	0.0804165	0.0243898	6.82455e-06	5582	Small cell lung cancer	GCST90199963	17alpha-hydroxypregnanolone glucuronide levels
rs2468872	A	G	A	G	-0.0764143	0.0562348	0.555169	0.473313	0.249238	0.0488064	0.0158682	1.46774e-06	5582	Small cell lung cancer	GCST90199963	17alpha-hydroxypregnanolone glucuronide levels
rs37482	A	G	A	G	0.111391	0.0756246	0.117377	0.142569	0.277866	0.069692	0.0236813	2.55425e-06	5582	Small cell lung cancer	GCST90199963	17alpha-hydroxypregnanolone glucuronide levels
rs3785912	T	C	T	C	-0.0787216	0.0318509	0.342628	0.416235	0.520437	0.0495601	0.0165527	1.97643e-06	5582	Small cell lung cancer	GCST90199963	17alpha-hydroxypregnanolone glucuronide levels
rs4713420	T	G	T	G	-0.100635	0.134848	0.162442	0.155696	0.0435662	0.0668148	0.0211232	1.89609e-06	5582	Small cell lung cancer	GCST90199963	17alpha-hydroxypregnanolone glucuronide levels
rs4961068	G	C	G	C	-0.0737245	0.00588024	0.369639	0.397252	0.906109	0.0498546	0.0162084	5.40214e-06	5582	Small cell lung cancer	GCST90199963	17alpha-hydroxypregnanolone glucuronide levels
rs60628976	C	G	C	G	0.101168	0.0317008	0.13666	0.146714	0.651324	0.0701462	0.0226224	7.74873e-06	5582	Small cell lung cancer	GCST90199963	17alpha-hydroxypregnanolone glucuronide levels
rs60865673	C	T	C	T	0.120178	0.0457146	0.0920981	0.163958	0.490248	0.0662614	0.0268285	7.48208e-06	5582	Small cell lung cancer	GCST90199963	17alpha-hydroxypregnanolone glucuronide levels
rs61983784	T	A	T	A	-0.10892	-0.116219	0.118098	0.132207	0.110308	0.0727819	0.0241175	6.29499e-06	5582	Small cell lung cancer	GCST90199963	17alpha-hydroxypregnanolone glucuronide levels
rs62084022	T	C	T	C	-0.0804557	0.00498418	0.304011	0.338723	0.923658	0.0520124	0.017639	5.08527e-06	5582	Small cell lung cancer	GCST90199963	17alpha-hydroxypregnanolone glucuronide levels
rs62315354	T	A	T	A	0.110999	0.0580864	0.112929	0.147139	0.398818	0.0688445	0.0246931	6.95197e-06	5582	Small cell lung cancer	GCST90199963	17alpha-hydroxypregnanolone glucuronide levels
rs7171867	G	T	G	T	-0.115576	-0.0276658	0.105424	0.158798	0.676077	0.0662143	0.0252425	4.6806e-06	5582	Small cell lung cancer	GCST90199963	17alpha-hydroxypregnanolone glucuronide levels
rs73194752	T	C	T	C	-0.103398	0.0762285	0.140129	0.149216	0.267973	0.0688143	0.0224304	4.03185e-06	5582	Small cell lung cancer	GCST90199963	17alpha-hydroxypregnanolone glucuronide levels
rs9527	T	C	T	C	0.0891597	0.00295015	0.246771	0.213954	0.960265	0.0592144	0.0179007	6.33283e-07	5582	Small cell lung cancer	GCST90199963	17alpha-hydroxypregnanolone glucuronide levels
rs1000141	T	C	T	C	0.0734663	-0.00917836	0.513366	0.45744	0.851582	0.0490559	0.0154065	1.85579e-06	8233	Small cell lung cancer	GCST90201011	3-methyl-2-oxovalerate to 4-methyl-2-oxopentanoate ratio
rs10860876	C	T	C	T	-0.109361	0.054093	0.131258	0.104048	0.499137	0.0800372	0.0227493	1.53024e-06	8233	Small cell lung cancer	GCST90201011	3-methyl-2-oxovalerate to 4-methyl-2-oxopentanoate ratio
rs113957107	C	G	C	G	-0.332548	0.0675641	0.0110744	0.0142054	0.748485	0.210718	0.0735684	6.17633e-06	8233	Small cell lung cancer	GCST90201011	3-methyl-2-oxovalerate to 4-methyl-2-oxopentanoate ratio
rs116919726	A	C	A	C	0.122495	-0.124769	0.0873296	0.0578912	0.232845	0.104579	0.0274008	7.80343e-06	8233	Small cell lung cancer	GCST90201011	3-methyl-2-oxovalerate to 4-methyl-2-oxopentanoate ratio
rs117005096	G	C	G	C	-0.209421	0.250794	0.0297663	0.0270486	0.0938491	0.149689	0.0453745	3.9236e-06	8233	Small cell lung cancer	GCST90201011	3-methyl-2-oxovalerate to 4-methyl-2-oxopentanoate ratio
rs12417993	C	T	C	T	-0.0885577	0.0663997	0.186986	0.169418	0.308732	0.0652329	0.0197457	7.29481e-06	8233	Small cell lung cancer	GCST90201011	3-methyl-2-oxovalerate to 4-methyl-2-oxopentanoate ratio
rs12737655	A	G	A	G	-0.148867	0.210878	0.0568951	0.0746777	0.0267042	0.0951697	0.0332605	7.61288e-06	8233	Small cell lung cancer	GCST90201011	3-methyl-2-oxovalerate to 4-methyl-2-oxopentanoate ratio
rs13381382	T	C	T	C	-0.0748896	-0.0957482	0.352041	0.306641	0.0710935	0.0530498	0.0162225	3.90436e-06	8233	Small cell lung cancer	GCST90201011	3-methyl-2-oxovalerate to 4-methyl-2-oxopentanoate ratio
rs141588879	G	A	G	A	0.178622	0.233842	0.0373535	0.0212728	0.160628	0.166677	0.0401743	8.74053e-06	8233	Small cell lung cancer	GCST90201011	3-methyl-2-oxovalerate to 4-methyl-2-oxopentanoate ratio
rs142722792	T	C	T	C	0.227479	-0.210232	0.0272163	0.0224816	0.197265	0.163048	0.0473106	1.52294e-06	8233	Small cell lung cancer	GCST90201011	3-methyl-2-oxovalerate to 4-methyl-2-oxopentanoate ratio
rs146630123	T	G	T	G	-0.324337	0.111466	0.0140501	0.0559908	0.30003	0.107554	0.0655226	7.42135e-07	8233	Small cell lung cancer	GCST90201011	3-methyl-2-oxovalerate to 4-methyl-2-oxopentanoate ratio
rs191675623	T	C	T	C	0.145929	-0.224065	0.0706432	0.0478659	0.0536377	0.116111	0.0305448	1.77437e-06	8233	Small cell lung cancer	GCST90201011	3-methyl-2-oxovalerate to 4-methyl-2-oxopentanoate ratio
rs2164029	G	A	G	A	-0.0733352	0.00271776	0.36929	0.336751	0.957987	0.0515901	0.0162919	6.75265e-06	8233	Small cell lung cancer	GCST90201011	3-methyl-2-oxovalerate to 4-methyl-2-oxopentanoate ratio
rs2395845	A	C	A	C	-0.121801	-0.0321881	0.0902297	0.0891976	0.705364	0.0851335	0.0269548	6.22104e-06	8233	Small cell lung cancer	GCST90201011	3-methyl-2-oxovalerate to 4-methyl-2-oxopentanoate ratio
rs4689805	A	G	A	G	0.0821165	0.0553375	0.228364	0.262936	0.321932	0.0558685	0.0183677	7.79603e-06	8233	Small cell lung cancer	GCST90201011	3-methyl-2-oxovalerate to 4-methyl-2-oxopentanoate ratio
rs4697549	C	G	C	G	-0.163242	-0.168661	0.0468103	0.0434163	0.166916	0.122025	0.0362064	6.52443e-06	8233	Small cell lung cancer	GCST90201011	3-methyl-2-oxovalerate to 4-methyl-2-oxopentanoate ratio
rs73102110	C	A	C	A	-0.219967	0.347579	0.0270419	0.0186882	0.0615035	0.185886	0.0475091	3.6565e-06	8233	Small cell lung cancer	GCST90201011	3-methyl-2-oxovalerate to 4-methyl-2-oxopentanoate ratio
rs73225991	A	G	A	G	-0.095493	-0.113178	0.156934	0.134205	0.115767	0.07196	0.0212534	7.02045e-06	8233	Small cell lung cancer	GCST90201011	3-methyl-2-oxovalerate to 4-methyl-2-oxopentanoate ratio
rs75204119	A	G	A	G	0.280451	-0.413036	0.015205	0.0073667	0.136109	0.277124	0.0629614	8.41518e-06	8233	Small cell lung cancer	GCST90201011	3-methyl-2-oxovalerate to 4-methyl-2-oxopentanoate ratio
rs76178213	T	C	T	C	-0.279018	-0.453234	0.0150262	0.00477068	0.174357	0.333669	0.0630683	9.68677e-06	8233	Small cell lung cancer	GCST90201011	3-methyl-2-oxovalerate to 4-methyl-2-oxopentanoate ratio
rs7779635	C	T	C	T	-0.0756897	0.0512236	0.713041	0.712311	0.336875	0.053338	0.0168741	7.27274e-06	8233	Small cell lung cancer	GCST90201011	3-methyl-2-oxovalerate to 4-methyl-2-oxopentanoate ratio
rs8030711	C	T	C	T	-0.0949177	0.12026	0.153818	0.0960256	0.149547	0.0834483	0.0213963	9.15717e-06	8233	Small cell lung cancer	GCST90201011	3-methyl-2-oxovalerate to 4-methyl-2-oxopentanoate ratio
rs1000156	G	A	G	A	-0.0892357	-0.035932	0.20765	0.140673	0.607765	0.0700068	0.0188882	2.30793e-06	8222	Small cell lung cancer	GCST90200290	Glycerate levels
rs1025628	A	G	A	G	0.151408	0.0770787	0.93801	0.943526	0.473222	0.107465	0.0322248	2.62096e-06	8222	Small cell lung cancer	GCST90200290	Glycerate levels
rs112748757	T	G	T	G	-0.248552	0.0149173	0.0205263	0.0327699	0.913622	0.137523	0.0544456	4.99134e-06	8222	Small cell lung cancer	GCST90200290	Glycerate levels
rs1133621	T	G	T	G	0.107914	-0.0191298	0.885566	0.811264	0.758822	0.0623064	0.0240638	7.30891e-06	8222	Small cell lung cancer	GCST90200290	Glycerate levels
rs11662283	T	A	T	A	0.10185	-0.107844	0.162632	0.174054	0.096917	0.0649669	0.0209162	1.11931e-06	8222	Small cell lung cancer	GCST90200290	Glycerate levels
rs11766962	C	T	C	T	-0.0899609	0.172822	0.225559	0.152937	0.00770478	0.064855	0.0186233	1.36156e-06	8222	Small cell lung cancer	GCST90200290	Glycerate levels
rs117731450	A	G	A	G	-0.244065	-0.0885506	0.0197224	0.0111255	0.699568	0.229463	0.0551232	9.52758e-06	8222	Small cell lung cancer	GCST90200290	Glycerate levels
rs138250602	G	T	G	T	-0.156885	-0.0606898	0.0491492	0.0395806	0.631722	0.12662	0.0354448	9.59188e-06	8222	Small cell lung cancer	GCST90200290	Glycerate levels
rs141097695	A	G	A	G	-0.222358	-0.0287199	0.0260141	0.0174679	0.877989	0.187078	0.0485143	4.57614e-06	8222	Small cell lung cancer	GCST90200290	Glycerate levels
rs1449141	C	A	C	A	-0.0794245	-0.0680896	0.28231	0.349713	0.182031	0.0510216	0.0170941	3.37909e-06	8222	Small cell lung cancer	GCST90200290	Glycerate levels
rs145856120	T	C	T	C	-0.281891	0.0965245	0.0165559	0.0248311	0.554803	0.163441	0.0605964	3.28818e-06	8222	Small cell lung cancer	GCST90200290	Glycerate levels
rs149160598	A	G	A	G	-0.317679	-0.207724	0.0164095	0.0180769	0.245744	0.178956	0.06091	1.83279e-07	8222	Small cell lung cancer	GCST90200290	Glycerate levels
rs149266774	T	G	T	G	-0.257202	0.0130314	0.0194861	0.116587	0.86706	0.0778485	0.0560545	4.4659e-06	8222	Small cell lung cancer	GCST90200290	Glycerate levels
rs183630170	C	A	C	A	0.305391	0.000189604	0.0134093	0.0383189	0.998829	0.129157	0.0668327	4.88928e-06	8222	Small cell lung cancer	GCST90200290	Glycerate levels
rs2279694	C	T	C	T	0.0737581	0.0645375	0.671949	0.589871	0.196211	0.0499353	0.016588	8.72972e-06	8222	Small cell lung cancer	GCST90200290	Glycerate levels
rs2394872	C	A	C	A	-0.129378	-0.0828907	0.0928764	0.0823091	0.351735	0.089012	0.0263373	8.99835e-07	8222	Small cell lung cancer	GCST90200290	Glycerate levels
rs2540970	C	T	C	T	0.0731367	0.0398896	0.339805	0.310386	0.451292	0.0529558	0.0162715	6.96423e-06	8222	Small cell lung cancer	GCST90200290	Glycerate levels
rs3733487	A	C	A	C	-0.309579	-0.156068	0.986892	0.991044	0.533059	0.250373	0.0682205	5.68122e-06	8222	Small cell lung cancer	GCST90200290	Glycerate levels
rs3814027	T	C	T	C	0.0822872	0.0392976	0.525613	0.513739	0.424573	0.0492134	0.0158679	2.15145e-07	8222	Small cell lung cancer	GCST90200290	Glycerate levels
rs4523130	G	A	G	A	-0.188253	0.11051	0.0338044	0.0197404	0.521338	0.172326	0.0424813	9.36148e-06	8222	Small cell lung cancer	GCST90200290	Glycerate levels
rs55836930	G	T	G	T	0.230304	-0.195658	0.0248808	0.0197208	0.251779	0.170726	0.0491907	2.84279e-06	8222	Small cell lung cancer	GCST90200290	Glycerate levels
rs62381616	T	C	T	C	-0.275712	0.0806362	0.0307627	0.030039	0.570874	0.142275	0.044263	4.69543e-10	8222	Small cell lung cancer	GCST90200290	Glycerate levels
rs6554022	A	C	A	C	-0.116404	-0.047095	0.107208	0.0457195	0.684537	0.115918	0.0250231	3.28947e-06	8222	Small cell lung cancer	GCST90200290	Glycerate levels
rs756874	G	A	G	A	0.074803	-0.115608	0.366725	0.299266	0.0300165	0.0532785	0.0159593	2.77104e-06	8222	Small cell lung cancer	GCST90200290	Glycerate levels
rs76004499	G	C	G	C	0.243397	0.0917474	0.0201396	0.0254211	0.566648	0.160119	0.054567	8.17654e-06	8222	Small cell lung cancer	GCST90200290	Glycerate levels
rs77814441	T	C	T	C	-0.20709	0.2172	0.029125	0.0147116	0.295019	0.207416	0.0457112	5.88729e-06	8222	Small cell lung cancer	GCST90200290	Glycerate levels
rs9808439	T	C	T	C	-0.197404	-0.0267672	0.0316533	0.0163496	0.888621	0.191127	0.0438208	6.64367e-06	8222	Small cell lung cancer	GCST90200290	Glycerate levels
rs10003807	C	T	C	T	-0.214142	-0.139298	0.0380592	0.0647899	0.165812	0.100519	0.0423463	4.2609e-07	7286	Small cell lung cancer	GCST90200007	3-methoxycatechol sulfate (2) levels
rs10499279	G	C	G	C	-0.0858818	-0.0474512	0.251825	0.232119	0.408641	0.0574269	0.0185596	3.70374e-06	7286	Small cell lung cancer	GCST90200007	3-methoxycatechol sulfate (2) levels
rs116896552	T	C	T	C	0.182836	0.165243	0.045542	0.0380663	0.199958	0.128928	0.0387157	2.32944e-06	7286	Small cell lung cancer	GCST90200007	3-methoxycatechol sulfate (2) levels
rs11724679	G	A	G	A	-0.152964	-0.115948	0.0704986	0.0654268	0.233621	0.0973468	0.0318999	1.62568e-06	7286	Small cell lung cancer	GCST90200007	3-methoxycatechol sulfate (2) levels
rs117725273	G	C	G	C	-0.290084	-0.263008	0.0207787	0.0146253	0.199119	0.204824	0.0573731	4.27937e-07	7286	Small cell lung cancer	GCST90200007	3-methoxycatechol sulfate (2) levels
rs117959567	T	G	T	G	0.466179	0.139685	0.00650339	0.0111913	0.537818	0.226719	0.100818	3.76447e-06	7286	Small cell lung cancer	GCST90200007	3-methoxycatechol sulfate (2) levels
rs118101266	T	G	T	G	0.411941	0.155751	0.00806785	0.0196076	0.394024	0.182733	0.0914875	6.7094e-06	7286	Small cell lung cancer	GCST90200007	3-methoxycatechol sulfate (2) levels
rs141596626	A	G	A	G	0.500991	0.0761221	0.00647026	0.015315	0.706959	0.202483	0.100791	6.67559e-07	7286	Small cell lung cancer	GCST90200007	3-methoxycatechol sulfate (2) levels
rs142232430	A	G	A	G	0.397639	-0.114368	0.0108003	0.00598493	0.729192	0.33035	0.0789083	4.67333e-07	7286	Small cell lung cancer	GCST90200007	3-methoxycatechol sulfate (2) levels
rs144886872	G	A	G	A	0.418993	-0.60128	0.0116391	0.00259497	0.200833	0.47005	0.0763485	4.06754e-08	7286	Small cell lung cancer	GCST90200007	3-methoxycatechol sulfate (2) levels
rs2027378	G	T	G	T	0.0986684	-0.0778174	0.83805	0.825183	0.233198	0.0652742	0.022123	8.19651e-06	7286	Small cell lung cancer	GCST90200007	3-methoxycatechol sulfate (2) levels
rs2112460	A	G	A	G	0.0767993	0.0173434	0.487295	0.503729	0.723023	0.0489343	0.0162018	2.13543e-06	7286	Small cell lung cancer	GCST90200007	3-methoxycatechol sulfate (2) levels
rs3128372	G	C	G	C	0.0818875	-0.0398917	0.650523	0.631763	0.434892	0.0510876	0.0179258	4.92103e-06	7286	Small cell lung cancer	GCST90200007	3-methoxycatechol sulfate (2) levels
rs4611006	C	T	C	T	0.0782356	-0.0626054	0.316411	0.293334	0.240227	0.0533076	0.0175621	8.39715e-06	7286	Small cell lung cancer	GCST90200007	3-methoxycatechol sulfate (2) levels
rs4945580	G	C	G	C	-0.169831	-0.224719	0.0500484	0.0666964	0.024752	0.100086	0.0374888	5.89364e-06	7286	Small cell lung cancer	GCST90200007	3-methoxycatechol sulfate (2) levels
rs56681315	T	C	T	C	0.120369	0.0284026	0.111959	0.142392	0.685245	0.0700754	0.0264445	5.32027e-06	7286	Small cell lung cancer	GCST90200007	3-methoxycatechol sulfate (2) levels
rs62273053	A	G	A	G	0.335042	0.757266	0.0126722	0.00296374	0.149951	0.525986	0.0728876	4.29242e-06	7286	Small cell lung cancer	GCST90200007	3-methoxycatechol sulfate (2) levels
rs62428058	A	G	A	G	0.134476	0.0809655	0.0877132	0.0793755	0.377243	0.091695	0.0291841	4.06839e-06	7286	Small cell lung cancer	GCST90200007	3-methoxycatechol sulfate (2) levels
rs71523652	T	A	T	A	0.0909097	-0.0129317	0.239586	0.280467	0.810406	0.0539041	0.0191394	2.03557e-06	7286	Small cell lung cancer	GCST90200007	3-methoxycatechol sulfate (2) levels
rs73006493	C	T	C	T	-0.149264	-0.250664	0.0623104	0.0334378	0.0686325	0.137665	0.0336821	9.35548e-06	7286	Small cell lung cancer	GCST90200007	3-methoxycatechol sulfate (2) levels
rs7665238	A	G	A	G	0.0854025	0.0228466	0.747536	0.832301	0.726932	0.0654236	0.0187425	5.19845e-06	7286	Small cell lung cancer	GCST90200007	3-methoxycatechol sulfate (2) levels
rs7935436	C	T	C	T	0.0796945	-0.0734291	0.338448	0.365142	0.15109	0.0511455	0.0172088	3.63849e-06	7286	Small cell lung cancer	GCST90200007	3-methoxycatechol sulfate (2) levels
rs10004304	T	C	T	C	0.0952775	0.0666902	0.183266	0.258969	0.233115	0.0559306	0.0202523	2.54455e-06	8053	Small cell lung cancer	GCST90200623	X-24241 levels
rs1050152	T	C	T	C	-0.107399	0.0242698	0.430152	0.315945	0.645326	0.0527301	0.0156755	7.31396e-12	8053	Small cell lung cancer	GCST90200623	X-24241 levels
rs10929472	A	G	A	G	0.081388	0.00805197	0.251137	0.264812	0.884039	0.0552067	0.0179791	5.98794e-06	8053	Small cell lung cancer	GCST90200623	X-24241 levels
rs112552538	T	C	T	C	-0.414126	-0.230517	0.00807057	0.00314528	0.572588	0.408541	0.0873488	2.12598e-06	8053	Small cell lung cancer	GCST90200623	X-24241 levels
rs115566627	C	T	C	T	-0.285575	0.0672163	0.0156757	0.0168183	0.729614	0.19447	0.0626037	5.07556e-06	8053	Small cell lung cancer	GCST90200623	X-24241 levels
rs1171614	C	T	C	T	0.163222	0.0456474	0.770896	0.841176	0.492245	0.0664694	0.0188775	5.31586e-18	8053	Small cell lung cancer	GCST90200623	X-24241 levels
rs12208357	T	C	T	C	-0.190394	-0.0637724	0.069401	0.0568873	0.542343	0.10467	0.0303378	3.47857e-10	8053	Small cell lung cancer	GCST90200623	X-24241 levels
rs12427077	G	A	G	A	-0.0971084	-0.0892701	0.164684	0.137039	0.205983	0.0705867	0.0210017	3.76719e-06	8053	Small cell lung cancer	GCST90200623	X-24241 levels
rs12448913	G	C	G	C	0.391067	0.0683019	0.00837919	0.00212882	0.896018	0.522613	0.0857395	5.08854e-06	8053	Small cell lung cancer	GCST90200623	X-24241 levels
rs12903952	T	C	T	C	0.0961508	0.0397828	0.189405	0.198842	0.513976	0.0609549	0.0201602	1.84834e-06	8053	Small cell lung cancer	GCST90200623	X-24241 levels
rs139160	C	T	C	T	0.0776784	-0.00512834	0.720477	0.634877	0.919842	0.0509607	0.0174627	8.65777e-06	8053	Small cell lung cancer	GCST90200623	X-24241 levels
rs142991896	C	G	C	G	-0.330456	0.556995	0.011028	0.00242953	0.266315	0.50108	0.0743796	8.8782e-06	8053	Small cell lung cancer	GCST90200623	X-24241 levels
rs148908721	G	A	G	A	-0.252437	0.130805	0.0198817	0.0253639	0.401866	0.156037	0.0559488	6.42413e-06	8053	Small cell lung cancer	GCST90200623	X-24241 levels
rs151285077	A	G	A	G	0.131983	-0.0458244	0.0751057	0.0659189	0.643753	0.0990884	0.029454	7.43049e-06	8053	Small cell lung cancer	GCST90200623	X-24241 levels
rs181481755	T	C	T	C	-0.357481	0.0353912	0.00951966	0.045728	0.76968	0.120874	0.0798063	7.48703e-06	8053	Small cell lung cancer	GCST90200623	X-24241 levels
rs187428247	A	G	A	G	-0.350229	-0.135491	0.0111111	0.026611	0.376016	0.153052	0.0743746	2.48959e-06	8053	Small cell lung cancer	GCST90200623	X-24241 levels
rs34059508	A	G	A	G	-0.33036	-0.0709391	0.0256028	0.0100637	0.758408	0.230642	0.0489551	1.49658e-11	8053	Small cell lung cancer	GCST90200623	X-24241 levels
rs424029	A	G	A	G	-0.178391	-0.0577796	0.0430884	0.0491708	0.624172	0.117931	0.0379512	2.59491e-06	8053	Small cell lung cancer	GCST90200623	X-24241 levels
rs60177389	C	A	C	A	0.146051	-0.0689527	0.0617138	0.052986	0.534144	0.110911	0.0319185	4.74494e-06	8053	Small cell lung cancer	GCST90200623	X-24241 levels
rs7234351	A	C	A	C	0.0721651	0.0232843	0.462574	0.556788	0.635792	0.0491656	0.0159329	5.91753e-06	8053	Small cell lung cancer	GCST90200623	X-24241 levels
rs743022	C	G	C	G	0.0749477	-0.00638889	0.310321	0.295635	0.905058	0.0535644	0.0169106	9.33641e-06	8053	Small cell lung cancer	GCST90200623	X-24241 levels
rs75747525	A	G	A	G	0.0905312	0.0199449	0.183348	0.161528	0.764089	0.0664575	0.0203929	9.02317e-06	8053	Small cell lung cancer	GCST90200623	X-24241 levels
rs77010315	A	C	A	C	-0.391863	0.0381935	0.0120572	0.00431429	0.924033	0.400543	0.0711089	3.57303e-08	8053	Small cell lung cancer	GCST90200623	X-24241 levels
rs79824243	T	A	T	A	-0.125929	0.114193	0.0814261	0.0993982	0.164651	0.0821769	0.0283872	9.15874e-06	8053	Small cell lung cancer	GCST90200623	X-24241 levels
rs10004542	G	A	G	A	0.0814848	-0.0657872	0.340258	0.307676	0.214977	0.0530543	0.0176888	4.09376e-06	7099	Small cell lung cancer	GCST90199632	Tartarate levels
rs10247649	G	A	G	A	-0.0826258	-0.0852601	0.344838	0.311294	0.107939	0.053038	0.0178465	3.65988e-06	7099	Small cell lung cancer	GCST90199632	Tartarate levels
rs10945808	T	C	T	C	-0.130904	-0.012722	0.0976838	0.0785432	0.88902	0.0911684	0.0285309	4.47212e-06	7099	Small cell lung cancer	GCST90199632	Tartarate levels
rs115272033	C	T	C	T	-0.170179	0.0744399	0.0492451	0.0547764	0.486191	0.106896	0.0381431	8.13534e-06	7099	Small cell lung cancer	GCST90199632	Tartarate levels
rs116626434	A	G	A	G	-0.149526	0.140353	0.0721524	0.090578	0.096955	0.0845604	0.0320676	3.11891e-06	7099	Small cell lung cancer	GCST90199632	Tartarate levels
rs117483011	A	G	A	G	-0.157832	-0.0813092	0.0595121	0.0688596	0.407202	0.0981016	0.0354548	8.52127e-06	7099	Small cell lung cancer	GCST90199632	Tartarate levels
rs13089230	A	G	A	G	0.0825424	-0.0594981	0.621953	0.605575	0.236206	0.0502296	0.0175787	2.65821e-06	7099	Small cell lung cancer	GCST90199632	Tartarate levels
rs138430505	C	T	C	T	0.285026	-0.0373844	0.0178748	0.015131	0.848326	0.195469	0.0624394	4.9989e-06	7099	Small cell lung cancer	GCST90199632	Tartarate levels
rs141660852	T	C	T	C	0.228649	0.294036	0.029224	0.00942044	0.283659	0.274253	0.0493121	3.53868e-06	7099	Small cell lung cancer	GCST90199632	Tartarate levels
rs142959592	T	C	T	C	-0.373738	-0.152753	0.0106022	0.0110941	0.493181	0.222913	0.0817952	4.89608e-06	7099	Small cell lung cancer	GCST90199632	Tartarate levels
rs142997067	G	C	G	C	0.608221	-0.529949	0.00388473	0.0055669	0.0955785	0.317968	0.134166	5.80553e-06	7099	Small cell lung cancer	GCST90199632	Tartarate levels
rs143000803	T	A	T	A	0.368352	-0.136714	0.0112878	0.0424147	0.266721	0.123094	0.0789907	3.11275e-06	7099	Small cell lung cancer	GCST90199632	Tartarate levels
rs146593632	T	C	T	C	0.370018	0.500172	0.010688	0.00402022	0.196175	0.386972	0.0815327	5.67156e-06	7099	Small cell lung cancer	GCST90199632	Tartarate levels
rs17026163	T	C	T	C	-0.223964	-0.00405305	0.032701	0.0219239	0.980263	0.163834	0.0470413	1.92634e-06	7099	Small cell lung cancer	GCST90199632	Tartarate levels
rs298392	T	C	T	C	0.087711	0.0783088	0.28972	0.311718	0.137307	0.0527014	0.0186612	2.59941e-06	7099	Small cell lung cancer	GCST90199632	Tartarate levels
rs540278823	C	T	C	T	-0.210344	0.0447007	0.0322306	0.0138249	0.827038	0.204578	0.047106	7.99472e-06	7099	Small cell lung cancer	GCST90199632	Tartarate levels
rs628038	C	T	C	T	-0.0783007	0.099157	0.386617	0.358831	0.0514553	0.0509108	0.0170337	4.2902e-06	7099	Small cell lung cancer	GCST90199632	Tartarate levels
rs75583177	G	A	G	A	-0.145169	0.0785917	0.0701345	0.0427977	0.515738	0.120923	0.032432	7.60113e-06	7099	Small cell lung cancer	GCST90199632	Tartarate levels
rs76501568	T	C	T	C	-0.267429	-0.117964	0.02066	0.00982545	0.630809	0.245457	0.0587195	5.2548e-06	7099	Small cell lung cancer	GCST90199632	Tartarate levels
rs77798428	A	G	A	G	-0.318661	-0.0426809	0.0184793	0.0457972	0.713945	0.116436	0.0614021	2.10597e-07	7099	Small cell lung cancer	GCST90199632	Tartarate levels
rs79983252	A	C	A	C	0.236427	0.173213	0.0301043	0.0192629	0.322407	0.175047	0.0486249	1.16058e-06	7099	Small cell lung cancer	GCST90199632	Tartarate levels
rs9948951	A	G	A	G	-0.0971868	-0.0123421	0.184827	0.176811	0.847032	0.0639795	0.0214343	5.78302e-06	7099	Small cell lung cancer	GCST90199632	Tartarate levels
rs1000533	C	T	C	T	-0.0744348	-0.0261709	0.350884	0.353628	0.60685	0.0508592	0.016144	4.01341e-06	8200	Small cell lung cancer	GCST90201012	3-methyl-2-oxovalerate to 3-methyl-2-oxobutyrate ratio
rs111526650	C	G	C	G	0.35998	0.858514	0.00884521	0.00225914	0.0973061	0.517783	0.0808962	8.59107e-06	8200	Small cell lung cancer	GCST90201012	3-methyl-2-oxovalerate to 3-methyl-2-oxobutyrate ratio
rs111948662	A	G	A	G	-0.229599	-0.113585	0.0255551	0.0215716	0.514824	0.174386	0.0481402	1.84786e-06	8200	Small cell lung cancer	GCST90201012	3-methyl-2-oxovalerate to 3-methyl-2-oxobutyrate ratio
rs11612260	G	A	G	A	0.231322	0.160603	0.0235527	0.015159	0.428604	0.202889	0.0502245	4.10972e-06	8200	Small cell lung cancer	GCST90201012	3-methyl-2-oxovalerate to 3-methyl-2-oxobutyrate ratio
rs12584035	G	A	G	A	0.101695	0.0390985	0.132434	0.0949193	0.637307	0.0829294	0.0223658	5.44436e-06	8200	Small cell lung cancer	GCST90201012	3-methyl-2-oxovalerate to 3-methyl-2-oxobutyrate ratio
rs12676561	C	T	C	T	-0.0736734	0.0474415	0.308162	0.206348	0.43366	0.0605937	0.0164069	7.1094e-06	8200	Small cell lung cancer	GCST90201012	3-methyl-2-oxovalerate to 3-methyl-2-oxobutyrate ratio
rs140189036	C	T	C	T	0.20402	0.547504	0.0285872	0.00544339	0.103999	0.336766	0.0457611	8.25831e-06	8200	Small cell lung cancer	GCST90201012	3-methyl-2-oxovalerate to 3-methyl-2-oxobutyrate ratio
rs140605392	A	G	A	G	-0.403794	0.154792	0.00688045	0.00157971	0.806605	0.632301	0.0905641	8.24762e-06	8200	Small cell lung cancer	GCST90201012	3-methyl-2-oxovalerate to 3-methyl-2-oxobutyrate ratio
rs140845471	G	A	G	A	-0.243385	-0.102796	0.0207387	0.0112037	0.671341	0.242267	0.0530137	4.4115e-06	8200	Small cell lung cancer	GCST90201012	3-methyl-2-oxovalerate to 3-methyl-2-oxobutyrate ratio
rs150882021	A	G	A	G	0.161945	0.0866882	0.0473658	0.0202456	0.619846	0.17475	0.0358207	6.1554e-06	8200	Small cell lung cancer	GCST90201012	3-methyl-2-oxovalerate to 3-methyl-2-oxobutyrate ratio
rs17697795	A	G	A	G	-0.0740641	-0.0320876	0.326638	0.184843	0.606622	0.0623178	0.0164114	6.39252e-06	8200	Small cell lung cancer	GCST90201012	3-methyl-2-oxovalerate to 3-methyl-2-oxobutyrate ratio
rs2164029	G	A	G	A	-0.0763181	0.00271776	0.369143	0.336751	0.957987	0.0515901	0.0160576	2.0066e-06	8200	Small cell lung cancer	GCST90201012	3-methyl-2-oxovalerate to 3-methyl-2-oxobutyrate ratio
rs4847350	C	T	C	T	-0.0726322	0.0794966	0.343336	0.354725	0.118322	0.0508988	0.0160796	6.27065e-06	8200	Small cell lung cancer	GCST90201012	3-methyl-2-oxovalerate to 3-methyl-2-oxobutyrate ratio
rs55714514	C	T	C	T	-0.0859672	0.0333677	0.806544	0.766898	0.563328	0.0577388	0.0193239	8.63728e-06	8200	Small cell lung cancer	GCST90201012	3-methyl-2-oxovalerate to 3-methyl-2-oxobutyrate ratio
rs56299996	C	T	C	T	0.114589	-0.0462094	0.103744	0.0673171	0.633439	0.0968972	0.0247027	3.50579e-06	8200	Small cell lung cancer	GCST90201012	3-methyl-2-oxovalerate to 3-methyl-2-oxobutyrate ratio
rs59647005	T	C	T	C	0.36289	0.13866	0.00933724	0.000946039	0.851294	0.739645	0.0790673	4.44033e-06	8200	Small cell lung cancer	GCST90201012	3-methyl-2-oxovalerate to 3-methyl-2-oxobutyrate ratio
rs72695489	C	T	C	T	0.0995737	0.00106953	0.158553	0.131637	0.988184	0.0722156	0.0210433	2.22497e-06	8200	Small cell lung cancer	GCST90201012	3-methyl-2-oxovalerate to 3-methyl-2-oxobutyrate ratio
rs75003689	T	C	T	C	0.156162	-0.0275681	0.0539936	0.0636535	0.792726	0.104912	0.0343456	5.44741e-06	8200	Small cell lung cancer	GCST90201012	3-methyl-2-oxovalerate to 3-methyl-2-oxobutyrate ratio
rs76665747	A	G	A	G	-0.166812	-0.146655	0.0454212	0.0205999	0.388973	0.170236	0.0359952	3.58181e-06	8200	Small cell lung cancer	GCST90201012	3-methyl-2-oxovalerate to 3-methyl-2-oxobutyrate ratio
rs78177403	C	A	C	A	0.321817	-0.0198886	0.0192331	0.0246066	0.900732	0.159445	0.0549034	4.58653e-09	8200	Small cell lung cancer	GCST90201012	3-methyl-2-oxovalerate to 3-methyl-2-oxobutyrate ratio
rs79434713	A	C	A	C	-0.151492	-0.0694001	0.0538674	0.063984	0.49675	0.102117	0.0340111	8.42111e-06	8200	Small cell lung cancer	GCST90201012	3-methyl-2-oxovalerate to 3-methyl-2-oxobutyrate ratio
rs10005620	A	C	A	C	0.0863954	0.0734256	0.196623	0.254384	0.190751	0.0561202	0.019471	9.11692e-06	7982	Small cell lung cancer	GCST90200586	X-21471 levels
rs1057868	T	C	T	C	0.081922	0.0221188	0.283896	0.394988	0.658591	0.0500583	0.0171193	1.70673e-06	7982	Small cell lung cancer	GCST90200586	X-21471 levels
rs113425901	T	C	T	C	-0.319025	0.34512	0.0119979	0.00298332	0.492091	0.502367	0.0718024	8.8671e-06	7982	Small cell lung cancer	GCST90200586	X-21471 levels
rs113812196	A	G	A	G	-0.25625	-0.026011	0.0198971	0.0245914	0.867332	0.15571	0.0555345	3.94532e-06	7982	Small cell lung cancer	GCST90200586	X-21471 levels
rs114114736	T	C	T	C	-0.221632	0.222413	0.0248338	0.0117955	0.293467	0.211711	0.0494928	7.53248e-06	7982	Small cell lung cancer	GCST90200586	X-21471 levels
rs116576599	T	C	T	C	0.151742	0.27323	0.058263	0.0508585	0.0137578	0.11091	0.0332013	4.86864e-06	7982	Small cell lung cancer	GCST90200586	X-21471 levels
rs117222455	C	T	C	T	-0.237521	0.273832	0.022232	0.0148505	0.183075	0.205681	0.0526376	6.41025e-06	7982	Small cell lung cancer	GCST90200586	X-21471 levels
rs117988718	A	G	A	G	0.233337	0.113823	0.0227933	0.0283231	0.43257	0.145034	0.0520922	7.48857e-06	7982	Small cell lung cancer	GCST90200586	X-21471 levels
rs1260333	G	A	G	A	-0.0833185	-0.0697764	0.541269	0.606076	0.1636	0.0500884	0.0155065	7.73736e-08	7982	Small cell lung cancer	GCST90200586	X-21471 levels
rs146939592	G	A	G	A	0.328913	0.191673	0.0136278	0.0161524	0.316645	0.191409	0.0666354	7.97394e-07	7982	Small cell lung cancer	GCST90200586	X-21471 levels
rs148544135	G	A	G	A	0.333838	-0.0589737	0.010363	0.0502906	0.598325	0.111945	0.0753431	9.38383e-06	7982	Small cell lung cancer	GCST90200586	X-21471 levels
rs189017081	C	T	C	T	0.464597	0.599132	0.0169982	0.00714775	0.0106743	0.234661	0.0602426	1.23774e-14	7982	Small cell lung cancer	GCST90200586	X-21471 levels
rs212100	C	T	C	T	0.331612	0.0339273	0.841223	0.849174	0.62392	0.0691967	0.0210966	1.12539e-55	7982	Small cell lung cancer	GCST90200586	X-21471 levels
rs2178720	T	C	T	C	-0.084673	0.0156452	0.249968	0.298089	0.770644	0.0536652	0.0179583	2.4174e-06	7982	Small cell lung cancer	GCST90200586	X-21471 levels
rs2900478	A	T	A	T	0.351432	0.0702421	0.168675	0.218505	0.236512	0.0593386	0.0201586	4.60307e-68	7982	Small cell lung cancer	GCST90200586	X-21471 levels
rs34371091	T	G	T	G	0.126752	0.0913799	0.0858444	0.108922	0.266589	0.0822538	0.0286136	9.43284e-06	7982	Small cell lung cancer	GCST90200586	X-21471 levels
rs35249383	A	T	A	T	-0.270569	0.146266	0.0189651	0.00488691	0.685166	0.360774	0.0568194	1.91773e-06	7982	Small cell lung cancer	GCST90200586	X-21471 levels
rs3789505	T	C	T	C	0.171932	-0.123961	0.0442048	0.0491481	0.280106	0.11477	0.0375928	4.79544e-06	7982	Small cell lung cancer	GCST90200586	X-21471 levels
rs4762697	T	A	T	A	0.169972	0.0258801	0.716039	0.675494	0.621637	0.0524385	0.017203	5.0648e-23	7982	Small cell lung cancer	GCST90200586	X-21471 levels
rs59683852	A	G	A	G	-0.610797	0.127976	0.00470278	0.0319564	0.353867	0.138037	0.113088	6.62472e-08	7982	Small cell lung cancer	GCST90200586	X-21471 levels
rs61780033	A	G	A	G	-0.248312	-0.386271	0.0199746	0.00498855	0.2945	0.368474	0.0556231	8.03771e-06	7982	Small cell lung cancer	GCST90200586	X-21471 levels
rs6876434	C	T	C	T	0.0889546	-0.0402909	0.704043	0.698078	0.45175	0.0535427	0.0174087	3.22557e-07	7982	Small cell lung cancer	GCST90200586	X-21471 levels
rs72838129	C	T	C	T	-0.580097	-0.0450027	0.0572486	0.0244093	0.771086	0.154673	0.0327696	4.0247e-70	7982	Small cell lung cancer	GCST90200586	X-21471 levels
rs75369470	T	C	T	C	0.230255	-0.232897	0.0240918	0.00819925	0.391382	0.271722	0.0503223	4.74838e-06	7982	Small cell lung cancer	GCST90200586	X-21471 levels
rs77100631	G	A	G	A	-0.161227	-0.114101	0.0574074	0.100996	0.157931	0.0808044	0.0337304	1.75407e-06	7982	Small cell lung cancer	GCST90200586	X-21471 levels
rs7713886	T	C	T	C	-0.0945293	-0.018366	0.801235	0.799245	0.763663	0.0610828	0.0200122	2.31723e-06	7982	Small cell lung cancer	GCST90200586	X-21471 levels
rs841217	C	T	C	T	-0.0767432	0.0336588	0.534665	0.551385	0.492131	0.0489994	0.0157658	1.12908e-06	7982	Small cell lung cancer	GCST90200586	X-21471 levels
rs10005957	T	C	T	C	-0.184216	0.121951	0.0416212	0.0234565	0.459113	0.16473	0.0378129	1.10597e-06	8260	Small cell lung cancer	GCST90200243	Hydroxypalmitoyl sphingomyelin (d18:1/16:0(OH)) levels
rs113583332	A	G	A	G	0.193077	-0.0993447	0.0355654	0.0204064	0.557173	0.169228	0.0408548	2.29073e-06	8260	Small cell lung cancer	GCST90200243	Hydroxypalmitoyl sphingomyelin (d18:1/16:0(OH)) levels
rs114372900	T	G	T	G	-0.321109	0.307385	0.0142454	0.0111782	0.19704	0.238277	0.0639159	5.06252e-07	8260	Small cell lung cancer	GCST90200243	Hydroxypalmitoyl sphingomyelin (d18:1/16:0(OH)) levels
rs116557385	T	A	T	A	0.184715	0.0189794	0.0394314	0.0467401	0.870691	0.116595	0.0388494	1.98786e-06	8260	Small cell lung cancer	GCST90200243	Hydroxypalmitoyl sphingomyelin (d18:1/16:0(OH)) levels
rs12338432	C	T	C	T	-0.276198	0.693852	0.0147291	0.00744681	0.0145238	0.283896	0.0625174	9.96423e-06	8260	Small cell lung cancer	GCST90200243	Hydroxypalmitoyl sphingomyelin (d18:1/16:0(OH)) levels
rs1260326	C	T	C	T	0.0849292	-0.0843253	0.587611	0.650095	0.0998504	0.0512437	0.0153285	3.01404e-08	8260	Small cell lung cancer	GCST90200243	Hydroxypalmitoyl sphingomyelin (d18:1/16:0(OH)) levels
rs138106374	A	G	A	G	0.220026	-0.0388855	0.026616	0.0460548	0.740326	0.117329	0.0468771	2.68346e-06	8260	Small cell lung cancer	GCST90200243	Hydroxypalmitoyl sphingomyelin (d18:1/16:0(OH)) levels
rs1461729	G	A	G	A	0.110054	0.0429128	0.89731	0.843111	0.525827	0.0676444	0.0248065	9.143e-06	8260	Small cell lung cancer	GCST90200243	Hydroxypalmitoyl sphingomyelin (d18:1/16:0(OH)) levels
rs17159433	G	A	G	A	0.259131	0.123752	0.0176035	0.0279686	0.41346	0.15132	0.0574328	6.42494e-06	8260	Small cell lung cancer	GCST90200243	Hydroxypalmitoyl sphingomyelin (d18:1/16:0(OH)) levels
rs174568	T	C	T	C	0.281473	-0.0406064	0.338794	0.412291	0.411603	0.0494552	0.0156069	1.03188e-72	8260	Small cell lung cancer	GCST90200243	Hydroxypalmitoyl sphingomyelin (d18:1/16:0(OH)) levels
rs2117347	C	T	C	T	0.0697622	0.0357641	0.489268	0.585061	0.47083	0.0495946	0.0150425	3.5234e-06	8260	Small cell lung cancer	GCST90200243	Hydroxypalmitoyl sphingomyelin (d18:1/16:0(OH)) levels
rs2240466	A	G	A	G	0.11771	0.0593458	0.119411	0.125842	0.419578	0.0735248	0.0230896	3.43328e-07	8260	Small cell lung cancer	GCST90200243	Hydroxypalmitoyl sphingomyelin (d18:1/16:0(OH)) levels
rs2315065	A	C	A	C	0.129803	0.00122482	0.0876365	0.062815	0.990364	0.10142	0.0268117	1.28997e-06	8260	Small cell lung cancer	GCST90200243	Hydroxypalmitoyl sphingomyelin (d18:1/16:0(OH)) levels
rs28795074	A	G	A	G	-0.167131	0.238682	0.075	0.0708253	0.0153176	0.0984344	0.0298664	2.19404e-08	8260	Small cell lung cancer	GCST90200243	Hydroxypalmitoyl sphingomyelin (d18:1/16:0(OH)) levels
rs3736228	T	C	T	C	-0.111867	0.00407701	0.145273	0.0506387	0.969928	0.108147	0.0213966	1.71121e-07	8260	Small cell lung cancer	GCST90200243	Hydroxypalmitoyl sphingomyelin (d18:1/16:0(OH)) levels
rs3756963	C	T	C	T	-0.0846737	0.124812	0.247179	0.132371	0.0838649	0.0722005	0.017413	1.1582e-06	8260	Small cell lung cancer	GCST90200243	Hydroxypalmitoyl sphingomyelin (d18:1/16:0(OH)) levels
rs375938	A	G	A	G	0.0686571	0.0696715	0.403623	0.384575	0.165696	0.050262	0.0153336	7.55037e-06	8260	Small cell lung cancer	GCST90200243	Hydroxypalmitoyl sphingomyelin (d18:1/16:0(OH)) levels
rs4742750	A	G	A	G	0.111966	-0.0136653	0.143065	0.17247	0.831635	0.0642755	0.0214244	1.73139e-07	8260	Small cell lung cancer	GCST90200243	Hydroxypalmitoyl sphingomyelin (d18:1/16:0(OH)) levels
rs482282	A	G	A	G	0.0680071	0.0715076	0.506247	0.559071	0.148287	0.0494653	0.0151632	7.29085e-06	8260	Small cell lung cancer	GCST90200243	Hydroxypalmitoyl sphingomyelin (d18:1/16:0(OH)) levels
rs55698751	G	A	G	A	0.340571	0.588162	0.00986001	0.00292842	0.166546	0.42516	0.0755595	6.56501e-06	8260	Small cell lung cancer	GCST90200243	Hydroxypalmitoyl sphingomyelin (d18:1/16:0(OH)) levels
rs56052006	A	G	A	G	0.26461	0.102338	0.0165796	0.0125368	0.65204	0.226949	0.0588982	7.03374e-06	8260	Small cell lung cancer	GCST90200243	Hydroxypalmitoyl sphingomyelin (d18:1/16:0(OH)) levels
rs59771628	C	A	C	A	0.0717336	-0.0504519	0.466226	0.46271	0.301327	0.0488122	0.0150877	1.99012e-06	8260	Small cell lung cancer	GCST90200243	Hydroxypalmitoyl sphingomyelin (d18:1/16:0(OH)) levels
rs639709	C	G	C	G	0.0742336	0.051725	0.287074	0.226079	0.376913	0.0585391	0.0167215	9.02066e-06	8260	Small cell lung cancer	GCST90200243	Hydroxypalmitoyl sphingomyelin (d18:1/16:0(OH)) levels
rs6471322	A	G	A	G	-0.0810044	-0.0521317	0.635432	0.674547	0.314126	0.0517897	0.015584	2.01536e-07	8260	Small cell lung cancer	GCST90200243	Hydroxypalmitoyl sphingomyelin (d18:1/16:0(OH)) levels
rs6937870	T	C	T	C	0.0783475	-0.0228635	0.263694	0.346672	0.653957	0.0510036	0.0169493	3.79224e-06	8260	Small cell lung cancer	GCST90200243	Hydroxypalmitoyl sphingomyelin (d18:1/16:0(OH)) levels
rs72940873	G	T	G	T	0.137825	-0.219153	0.0702053	0.0678017	0.0226986	0.0961844	0.02942	2.8033e-06	8260	Small cell lung cancer	GCST90200243	Hydroxypalmitoyl sphingomyelin (d18:1/16:0(OH)) levels
rs73177473	T	A	T	A	-0.138356	-0.108936	0.0644493	0.086019	0.223186	0.0894307	0.0305542	5.94815e-06	8260	Small cell lung cancer	GCST90200243	Hydroxypalmitoyl sphingomyelin (d18:1/16:0(OH)) levels
rs74473137	A	G	A	G	-0.249778	-0.22345	0.0199708	0.0128626	0.306021	0.218297	0.0536481	3.22636e-06	8260	Small cell lung cancer	GCST90200243	Hydroxypalmitoyl sphingomyelin (d18:1/16:0(OH)) levels
rs79209503	T	C	T	C	-0.221151	0.371641	0.0246051	0.0260318	0.0062464	0.135905	0.0485036	5.12829e-06	8260	Small cell lung cancer	GCST90200243	Hydroxypalmitoyl sphingomyelin (d18:1/16:0(OH)) levels
rs80321804	G	A	G	A	-0.177044	-0.131009	0.037356	0.0383245	0.306868	0.128212	0.0393603	6.85855e-06	8260	Small cell lung cancer	GCST90200243	Hydroxypalmitoyl sphingomyelin (d18:1/16:0(OH)) levels
rs964184	C	G	C	G	0.109903	0.024765	0.869246	0.855453	0.719446	0.068945	0.0222776	8.08271e-07	8260	Small cell lung cancer	GCST90200243	Hydroxypalmitoyl sphingomyelin (d18:1/16:0(OH)) levels
rs10006032	G	A	G	A	-0.15194	0.11565	0.0573319	0.0356109	0.379104	0.131488	0.0334117	5.42817e-06	8212	Small cell lung cancer	GCST90199684	1-linoleoylglycerol (18:2) levels
rs10072491	T	C	T	C	-0.17568	0.0232128	0.0420795	0.0408456	0.847377	0.120607	0.038446	4.88843e-06	8212	Small cell lung cancer	GCST90199684	1-linoleoylglycerol (18:2) levels
rs10735636	G	C	G	C	0.266346	0.0797981	0.981772	0.970845	0.591795	0.148811	0.0602083	9.7007e-06	8212	Small cell lung cancer	GCST90199684	1-linoleoylglycerol (18:2) levels
rs11033752	T	C	T	C	-0.0907355	-0.0511778	0.17797	0.162733	0.437004	0.0658436	0.0204967	9.56226e-06	8212	Small cell lung cancer	GCST90199684	1-linoleoylglycerol (18:2) levels
rs11160050	G	A	G	A	0.125943	-0.0196085	0.0875843	0.119883	0.797054	0.07625	0.028029	7.01221e-06	8212	Small cell lung cancer	GCST90199684	1-linoleoylglycerol (18:2) levels
rs113627835	C	G	C	G	0.382342	0.205034	0.00861964	0.00953089	0.411645	0.249736	0.0840396	5.37605e-06	8212	Small cell lung cancer	GCST90199684	1-linoleoylglycerol (18:2) levels
rs114473062	T	C	T	C	0.226158	0.0224075	0.025608	0.0078103	0.93261	0.264985	0.049117	4.135e-06	8212	Small cell lung cancer	GCST90199684	1-linoleoylglycerol (18:2) levels
rs117168942	C	T	C	T	0.191261	-0.381501	0.0332722	0.00594281	0.227577	0.316173	0.0431454	9.29617e-06	8212	Small cell lung cancer	GCST90199684	1-linoleoylglycerol (18:2) levels
rs12447287	C	T	C	T	0.081903	0.0589016	0.245284	0.307681	0.265238	0.0528694	0.0180828	5.91739e-06	8212	Small cell lung cancer	GCST90199684	1-linoleoylglycerol (18:2) levels
rs12858688	T	C	T	C	-0.22125	0.440115	0.0249358	0.00850864	0.114742	0.279043	0.0491192	6.65784e-06	8212	Small cell lung cancer	GCST90199684	1-linoleoylglycerol (18:2) levels
rs17410962	A	G	A	G	-0.11411	0.150145	0.120383	0.0942211	0.0709316	0.0831409	0.0235805	1.30378e-06	8212	Small cell lung cancer	GCST90199684	1-linoleoylglycerol (18:2) levels
rs2943179	T	C	T	C	-0.0822174	0.0190548	0.221974	0.143711	0.782528	0.0690326	0.0185161	8.98228e-06	8212	Small cell lung cancer	GCST90199684	1-linoleoylglycerol (18:2) levels
rs56354314	A	G	A	G	0.235446	0.221072	0.022346	0.0269657	0.145497	0.151875	0.0519464	5.82959e-06	8212	Small cell lung cancer	GCST90199684	1-linoleoylglycerol (18:2) levels
rs62385039	G	A	G	A	-0.258001	-0.34607	0.0201079	0.0130875	0.118032	0.221401	0.0552286	2.98985e-06	8212	Small cell lung cancer	GCST90199684	1-linoleoylglycerol (18:2) levels
rs75445316	T	C	T	C	0.241198	0.44696	0.024875	0.0156364	0.00977327	0.172989	0.049473	1.0862e-06	8212	Small cell lung cancer	GCST90199684	1-linoleoylglycerol (18:2) levels
rs77982886	G	A	G	A	0.316857	0.152791	0.0152346	0.0049915	0.641159	0.327824	0.0635267	6.10775e-07	8212	Small cell lung cancer	GCST90199684	1-linoleoylglycerol (18:2) levels
rs964184	C	G	C	G	-0.116525	0.024765	0.868723	0.855453	0.719446	0.068945	0.0229017	3.6178e-07	8212	Small cell lung cancer	GCST90199684	1-linoleoylglycerol (18:2) levels
rs9894638	C	T	C	T	0.0857298	-0.0727761	0.211593	0.278174	0.182252	0.0545608	0.0192292	8.2607e-06	8212	Small cell lung cancer	GCST90199684	1-linoleoylglycerol (18:2) levels
rs10006132	A	G	A	G	0.106176	-0.0247649	0.813906	0.777342	0.67221	0.0585298	0.0198888	9.37219e-08	8255	Small cell lung cancer	GCST90200510	X-12680 levels
rs113949763	A	G	A	G	-0.0880563	0.0170738	0.182187	0.152439	0.801355	0.0678627	0.019815	8.83339e-06	8255	Small cell lung cancer	GCST90200510	X-12680 levels
rs117599044	T	A	T	A	0.148872	0.157526	0.0571252	0.0420079	0.198866	0.122609	0.0333783	8.19097e-06	8255	Small cell lung cancer	GCST90200510	X-12680 levels
rs11790084	T	C	T	C	-0.116759	0.0258534	0.11494	0.191955	0.678085	0.0622857	0.0239886	1.13151e-06	8255	Small cell lung cancer	GCST90200510	X-12680 levels
rs1232965	G	A	G	A	0.125759	-0.0469244	0.899571	0.949066	0.67013	0.110159	0.0257188	1.00949e-06	8255	Small cell lung cancer	GCST90200510	X-12680 levels
rs12438406	C	T	C	T	0.0880515	-0.0795698	0.192031	0.188266	0.210278	0.0635135	0.0198886	9.54517e-06	8255	Small cell lung cancer	GCST90200510	X-12680 levels
rs138268615	C	G	C	G	-0.284104	-0.00807109	0.0146608	0.0230339	0.960286	0.162088	0.0638257	8.53724e-06	8255	Small cell lung cancer	GCST90200510	X-12680 levels
rs17416443	T	A	T	A	0.156625	0.0192255	0.0501949	0.0982496	0.813575	0.0815277	0.0348708	7.06994e-06	8255	Small cell lung cancer	GCST90200510	X-12680 levels
rs201928	T	C	T	C	0.0707048	0.0426386	0.413	0.408342	0.391485	0.0497575	0.0156961	6.64943e-06	8255	Small cell lung cancer	GCST90200510	X-12680 levels
rs468720	A	G	A	G	0.0807866	-0.0320663	0.697158	0.747595	0.570759	0.0565608	0.0169477	1.87164e-06	8255	Small cell lung cancer	GCST90200510	X-12680 levels
rs61844105	T	A	T	A	0.118211	0.00511544	0.0967506	0.0999183	0.949852	0.0813355	0.0260703	5.77922e-06	8255	Small cell lung cancer	GCST90200510	X-12680 levels
rs62	C	T	C	T	-0.0719258	-0.0475058	0.518744	0.495415	0.330319	0.0488004	0.0161188	8.11101e-06	8255	Small cell lung cancer	GCST90200510	X-12680 levels
rs62278649	A	G	A	G	-0.0812349	-0.0165777	0.40421	0.384814	0.742631	0.0504845	0.0161594	4.97939e-07	8255	Small cell lung cancer	GCST90200510	X-12680 levels
rs6888519	C	T	C	T	-0.181717	0.273019	0.0387277	0.0480866	0.00940135	0.105124	0.0397152	4.75097e-06	8255	Small cell lung cancer	GCST90200510	X-12680 levels
rs73164485	T	C	T	C	0.200171	-0.118761	0.0424964	0.0335772	0.380047	0.135292	0.0381791	1.58034e-07	8255	Small cell lung cancer	GCST90200510	X-12680 levels
rs74459194	A	C	A	C	-0.259661	0.458426	0.0173396	0.00652117	0.132385	0.30465	0.0584193	8.79856e-06	8255	Small cell lung cancer	GCST90200510	X-12680 levels
rs75693448	T	C	T	C	-0.118346	-0.0233539	0.106522	0.131534	0.745207	0.0718659	0.0250911	2.39758e-06	8255	Small cell lung cancer	GCST90200510	X-12680 levels
rs10006723	T	G	T	G	0.170956	-0.0368435	0.052858	0.0448951	0.745698	0.113604	0.0345341	7.40711e-07	8192	Small cell lung cancer	GCST90199621	Carnitine levels
rs10826332	A	T	A	T	-0.142187	0.0062756	0.0770596	0.0396202	0.959727	0.124277	0.0286481	6.9336e-07	8192	Small cell lung cancer	GCST90199621	Carnitine levels
rs10900223	C	T	C	T	-0.105448	-0.110651	0.250122	0.286213	0.0390202	0.0536106	0.0176162	2.15271e-09	8192	Small cell lung cancer	GCST90199621	Carnitine levels
rs112819917	A	G	A	G	-0.438422	-0.231628	0.00817656	0.00315382	0.570307	0.408084	0.0855532	2.98241e-07	8192	Small cell lung cancer	GCST90199621	Carnitine levels
rs115168226	G	A	G	A	-0.446554	0.0955736	0.00618191	0.0255515	0.536515	0.154627	0.097039	4.18852e-06	8192	Small cell lung cancer	GCST90199621	Carnitine levels
rs1171617	T	G	T	G	0.443332	0.0440628	0.770118	0.839941	0.50599	0.0662504	0.0179927	4.75726e-134	8192	Small cell lung cancer	GCST90199621	Carnitine levels
rs13026148	A	G	A	G	-0.0706059	0.0611709	0.378223	0.347523	0.234063	0.0514059	0.0158653	8.57356e-06	8192	Small cell lung cancer	GCST90199621	Carnitine levels
rs13247874	T	C	T	C	-0.103668	0.0309627	0.190234	0.177523	0.625644	0.0634653	0.0195859	1.20324e-07	8192	Small cell lung cancer	GCST90199621	Carnitine levels
rs138190991	A	T	A	T	-0.212246	-0.0670362	0.0301671	0.0343168	0.62625	0.137648	0.0448917	2.26798e-06	8192	Small cell lung cancer	GCST90199621	Carnitine levels
rs149235996	G	A	G	A	-0.56909	0.0433417	0.0120372	0.00428995	0.914158	0.402073	0.0700396	4.46387e-16	8192	Small cell lung cancer	GCST90199621	Carnitine levels
rs1511808	T	C	T	C	-0.0697692	0.0638126	0.615503	0.603931	0.204561	0.0502991	0.0157378	9.28299e-06	8192	Small cell lung cancer	GCST90199621	Carnitine levels
rs1765260	A	G	A	G	-0.0999797	0.0154898	0.153343	0.0793779	0.86209	0.0891682	0.0211507	2.27832e-06	8192	Small cell lung cancer	GCST90199621	Carnitine levels
rs2512510	A	G	A	G	-0.0870239	0.0135656	0.216759	0.253007	0.810302	0.0565148	0.0186419	3.03877e-06	8192	Small cell lung cancer	GCST90199621	Carnitine levels
rs2625939	T	C	T	C	0.0859678	-0.0594184	0.228206	0.161397	0.368842	0.06612	0.0183528	2.81073e-06	8192	Small cell lung cancer	GCST90199621	Carnitine levels
rs55775057	A	G	A	G	-0.0960378	-0.0682054	0.150493	0.126993	0.352735	0.0733945	0.0215564	8.38207e-06	8192	Small cell lung cancer	GCST90199621	Carnitine levels
rs72836546	T	C	T	C	-0.0906795	0.051971	0.23482	0.217678	0.379151	0.0590941	0.0180707	5.22043e-07	8192	Small cell lung cancer	GCST90199621	Carnitine levels
rs73006619	C	A	C	A	-0.168203	0.0445126	0.0466597	0.038649	0.718651	0.123556	0.0368665	5.05538e-06	8192	Small cell lung cancer	GCST90199621	Carnitine levels
rs73025372	G	A	G	A	0.157569	0.0543081	0.0515375	0.0405555	0.671146	0.127911	0.0346167	5.31831e-06	8192	Small cell lung cancer	GCST90199621	Carnitine levels
rs7537155	A	G	A	G	-0.0900652	-0.0590833	0.199113	0.305328	0.268412	0.0533857	0.019229	2.81588e-06	8192	Small cell lung cancer	GCST90199621	Carnitine levels
rs76187828	G	A	G	A	-0.117619	-0.134319	0.0930578	0.114632	0.0799337	0.0767065	0.0264472	8.69448e-06	8192	Small cell lung cancer	GCST90199621	Carnitine levels
rs76638161	T	C	T	C	0.192728	0.0880298	0.0318954	0.00592704	0.780189	0.315438	0.0434891	9.35172e-06	8192	Small cell lung cancer	GCST90199621	Carnitine levels
rs7705826	G	T	G	T	0.199276	0.0421784	0.833702	0.864193	0.556709	0.071764	0.0204928	2.37787e-22	8192	Small cell lung cancer	GCST90199621	Carnitine levels
rs78428648	A	G	A	G	0.179162	0.0786512	0.0377174	0.0318062	0.558749	0.134515	0.0400467	7.68304e-06	8192	Small cell lung cancer	GCST90199621	Carnitine levels
rs78562549	T	G	T	G	0.394897	-0.156059	0.00740514	0.0170928	0.414514	0.191255	0.0881915	7.54445e-06	8192	Small cell lung cancer	GCST90199621	Carnitine levels
rs79717472	G	A	G	A	-0.218081	0.138473	0.0280471	0.00930494	0.572403	0.245295	0.0461728	2.32235e-06	8192	Small cell lung cancer	GCST90199621	Carnitine levels
rs10006729	G	A	G	A	-0.069881	-0.0507291	0.468575	0.403156	0.308872	0.0498522	0.0146229	1.76268e-06	8298	Small cell lung cancer	GCST90200868	Isoleucine to phosphate ratio
rs10227729	C	T	C	T	0.097048	0.0456206	0.16595	0.194982	0.461023	0.0618867	0.0197725	9.18965e-07	8298	Small cell lung cancer	GCST90200868	Isoleucine to phosphate ratio
rs11066875	T	C	T	C	0.152119	-0.0217481	0.0657736	0.0718668	0.816773	0.0938641	0.0290453	1.62954e-07	8298	Small cell lung cancer	GCST90200868	Isoleucine to phosphate ratio
rs114600258	A	G	A	G	0.279245	-0.135022	0.0153252	0.00429595	0.727182	0.387017	0.0589082	2.13364e-06	8298	Small cell lung cancer	GCST90200868	Isoleucine to phosphate ratio
rs11626897	A	G	A	G	0.157981	0.0310209	0.0526703	0.0726732	0.742554	0.0944399	0.0328327	1.49652e-06	8298	Small cell lung cancer	GCST90200868	Isoleucine to phosphate ratio
rs11661293	T	C	T	C	0.0931655	-0.0229147	0.149473	0.144206	0.74267	0.0697941	0.0202932	4.41195e-06	8298	Small cell lung cancer	GCST90200868	Isoleucine to phosphate ratio
rs12918636	C	A	C	A	0.106738	-0.0834748	0.125459	0.140704	0.237821	0.0707143	0.0227824	2.79787e-06	8298	Small cell lung cancer	GCST90200868	Isoleucine to phosphate ratio
rs17558155	A	C	A	C	0.117099	0.0546326	0.0956644	0.110702	0.48359	0.0779863	0.0248651	2.48485e-06	8298	Small cell lung cancer	GCST90200868	Isoleucine to phosphate ratio
rs193152187	T	G	T	G	0.331727	-0.291095	0.00951169	0.0160612	0.15541	0.204898	0.0750983	9.99728e-06	8298	Small cell lung cancer	GCST90200868	Isoleucine to phosphate ratio
rs2591078	C	T	C	T	-0.0720375	-0.0988442	0.475678	0.558633	0.0441337	0.0491074	0.0145929	7.95487e-07	8298	Small cell lung cancer	GCST90200868	Isoleucine to phosphate ratio
rs4433560	A	T	A	T	-0.0944584	-0.0493408	0.159523	0.140813	0.482101	0.0701933	0.0200021	2.33046e-06	8298	Small cell lung cancer	GCST90200868	Isoleucine to phosphate ratio
rs563612718	T	A	T	A	-0.249173	-0.269243	0.0172414	0.0172381	0.151591	0.187765	0.0559722	8.518e-06	8298	Small cell lung cancer	GCST90200868	Isoleucine to phosphate ratio
rs59995039	C	G	C	G	-0.0813922	0.062904	0.20028	0.163248	0.336694	0.0654762	0.0182508	8.20962e-06	8298	Small cell lung cancer	GCST90200868	Isoleucine to phosphate ratio
rs62093367	A	G	A	G	0.0957318	-0.0330831	0.133088	0.142052	0.635372	0.0697692	0.0215811	9.16852e-06	8298	Small cell lung cancer	GCST90200868	Isoleucine to phosphate ratio
rs6942431	G	A	G	A	-0.0681398	0.0381375	0.355248	0.382331	0.446602	0.0501088	0.0153805	9.41207e-06	8298	Small cell lung cancer	GCST90200868	Isoleucine to phosphate ratio
rs707063	A	T	A	T	0.105644	-0.0275414	0.123398	0.149589	0.688239	0.0686396	0.0222303	2.01169e-06	8298	Small cell lung cancer	GCST90200868	Isoleucine to phosphate ratio
rs73271806	T	C	T	C	-0.113331	0.0422136	0.110005	0.0552843	0.693143	0.10698	0.0232157	1.0519e-06	8298	Small cell lung cancer	GCST90200868	Isoleucine to phosphate ratio
rs75847252	C	T	C	T	0.253807	0.0330081	0.0183104	0.00673725	0.91548	0.311017	0.0541714	2.79605e-06	8298	Small cell lung cancer	GCST90200868	Isoleucine to phosphate ratio
rs77275380	T	C	T	C	0.308325	0.0528643	0.0111272	0.0277545	0.728253	0.152149	0.0690998	8.11854e-06	8298	Small cell lung cancer	GCST90200868	Isoleucine to phosphate ratio
rs7779835	C	T	C	T	0.22396	-0.029866	0.0219102	0.0195933	0.866268	0.177351	0.0495221	6.11328e-06	8298	Small cell lung cancer	GCST90200868	Isoleucine to phosphate ratio
rs78145602	T	C	T	C	-0.17984	0.0536271	0.0429735	0.0232638	0.743223	0.163702	0.0355643	4.26464e-07	8298	Small cell lung cancer	GCST90200868	Isoleucine to phosphate ratio
rs78608855	G	C	G	C	0.280925	-0.405801	0.0135744	0.00421368	0.30578	0.396245	0.0629841	8.18629e-06	8298	Small cell lung cancer	GCST90200868	Isoleucine to phosphate ratio
rs80084508	T	G	T	G	-0.121794	-0.0678121	0.0806452	0.0531004	0.527024	0.107203	0.0270413	6.66881e-06	8298	Small cell lung cancer	GCST90200868	Isoleucine to phosphate ratio
rs80197269	G	A	G	A	-0.152764	0.0597469	0.0495468	0.0269055	0.699919	0.155014	0.0331395	4.03211e-06	8298	Small cell lung cancer	GCST90200868	Isoleucine to phosphate ratio
rs9643611	G	T	G	T	0.076665	-0.0702571	0.24828	0.300471	0.191956	0.0538445	0.0168616	5.4487e-06	8298	Small cell lung cancer	GCST90200868	Isoleucine to phosphate ratio
rs1000768	T	G	T	G	0.0683876	-0.00704771	0.549981	0.663429	0.891216	0.0515313	0.0154364	9.41139e-06	8232	Small cell lung cancer	GCST90200105	Glycosyl-N-behenoyl-sphingadienine (d18:2/22:0) levels
rs10511533	C	T	C	T	-0.179238	0.124383	0.0405208	0.0651185	0.204518	0.0980334	0.0382674	2.81562e-06	8232	Small cell lung cancer	GCST90200105	Glycosyl-N-behenoyl-sphingadienine (d18:2/22:0) levels
rs10823631	G	A	G	A	0.0986998	0.0638374	0.324848	0.430236	0.196051	0.049376	0.0161334	9.49297e-10	8232	Small cell lung cancer	GCST90200105	Glycosyl-N-behenoyl-sphingadienine (d18:2/22:0) levels
rs10908901	T	C	T	C	-0.46639	0.1144	0.00561386	0.00141619	0.869913	0.698548	0.101827	4.64505e-06	8232	Small cell lung cancer	GCST90200105	Glycosyl-N-behenoyl-sphingadienine (d18:2/22:0) levels
rs11647674	T	G	T	G	-0.0747483	-0.0218619	0.646406	0.625419	0.663343	0.0502222	0.0159924	2.95388e-06	8232	Small cell lung cancer	GCST90200105	Glycosyl-N-behenoyl-sphingadienine (d18:2/22:0) levels
rs11722463	A	G	A	G	0.163258	-0.0748086	0.368972	0.290691	0.164083	0.0537623	0.015626	1.49884e-25	8232	Small cell lung cancer	GCST90200105	Glycosyl-N-behenoyl-sphingadienine (d18:2/22:0) levels
rs117394165	T	C	T	C	0.180797	0.401962	0.0375076	0.0170487	0.0128683	0.1616	0.0398928	5.84101e-06	8232	Small cell lung cancer	GCST90200105	Glycosyl-N-behenoyl-sphingadienine (d18:2/22:0) levels
rs118019327	C	A	C	A	0.305951	0.25641	0.0141205	0.00633007	0.429934	0.324856	0.0643906	2.01923e-06	8232	Small cell lung cancer	GCST90200105	Glycosyl-N-behenoyl-sphingadienine (d18:2/22:0) levels
rs12113068	T	G	T	G	0.17193	-0.115136	0.0515936	0.0228487	0.48676	0.165552	0.0344189	5.87723e-07	8232	Small cell lung cancer	GCST90200105	Glycosyl-N-behenoyl-sphingadienine (d18:2/22:0) levels
rs12193198	A	G	A	G	0.0714555	0.00451093	0.450625	0.443711	0.9271	0.0493028	0.0153453	3.21615e-06	8232	Small cell lung cancer	GCST90200105	Glycosyl-N-behenoyl-sphingadienine (d18:2/22:0) levels
rs139356071	A	G	A	G	-0.305825	0.40508	0.0140336	0.00246018	0.412655	0.494464	0.065094	2.62464e-06	8232	Small cell lung cancer	GCST90200105	Glycosyl-N-behenoyl-sphingadienine (d18:2/22:0) levels
rs1784494	A	G	A	G	-0.0740639	0.0166146	0.551793	0.457059	0.735385	0.0491599	0.0151951	1.09251e-06	8232	Small cell lung cancer	GCST90200105	Glycosyl-N-behenoyl-sphingadienine (d18:2/22:0) levels
rs261290	C	T	C	T	-0.0760656	0.0427867	0.657281	0.619446	0.394011	0.0501975	0.0163746	3.3951e-06	8232	Small cell lung cancer	GCST90200105	Glycosyl-N-behenoyl-sphingadienine (d18:2/22:0) levels
rs28416749	C	T	C	T	0.0893799	-0.00775909	0.218276	0.18596	0.902098	0.0630762	0.0188068	2.00883e-06	8232	Small cell lung cancer	GCST90200105	Glycosyl-N-behenoyl-sphingadienine (d18:2/22:0) levels
rs2989751	G	A	G	A	-0.0798624	0.0965729	0.752606	0.73468	0.0818389	0.0554979	0.0176439	6.00149e-06	8232	Small cell lung cancer	GCST90200105	Glycosyl-N-behenoyl-sphingadienine (d18:2/22:0) levels
rs35818294	A	C	A	C	0.300353	-0.0774834	0.176799	0.20059	0.205624	0.0612184	0.0198764	1.36982e-51	8232	Small cell lung cancer	GCST90200105	Glycosyl-N-behenoyl-sphingadienine (d18:2/22:0) levels
rs3750434	A	G	A	G	0.103985	-0.084336	0.425369	0.464065	0.0847032	0.0489182	0.0153983	1.44811e-11	8232	Small cell lung cancer	GCST90200105	Glycosyl-N-behenoyl-sphingadienine (d18:2/22:0) levels
rs728185	G	A	G	A	-0.131589	0.15088	0.075142	0.0758197	0.0950802	0.0903913	0.0293093	7.13336e-06	8232	Small cell lung cancer	GCST90200105	Glycosyl-N-behenoyl-sphingadienine (d18:2/22:0) levels
rs73053944	G	C	G	C	-0.275566	-0.408239	0.0165865	0.0319968	0.00603768	0.148681	0.0597631	4.00795e-06	8232	Small cell lung cancer	GCST90200105	Glycosyl-N-behenoyl-sphingadienine (d18:2/22:0) levels
rs7320739	G	T	G	T	-0.0952298	-0.0582197	0.167324	0.171772	0.372856	0.065332	0.0204931	3.36922e-06	8232	Small cell lung cancer	GCST90200105	Glycosyl-N-behenoyl-sphingadienine (d18:2/22:0) levels
rs7585677	G	A	G	A	0.0696798	-0.112863	0.429949	0.420721	0.0229023	0.0496087	0.0155359	7.28895e-06	8232	Small cell lung cancer	GCST90200105	Glycosyl-N-behenoyl-sphingadienine (d18:2/22:0) levels
rs76357200	C	A	C	A	0.238586	-0.134357	0.0220714	0.0353619	0.314859	0.133678	0.0516857	3.9103e-06	8232	Small cell lung cancer	GCST90200105	Glycosyl-N-behenoyl-sphingadienine (d18:2/22:0) levels
rs76560367	G	T	G	T	-0.260923	-0.0639057	0.0195255	0.0306046	0.66276	0.146537	0.0549368	2.03917e-06	8232	Small cell lung cancer	GCST90200105	Glycosyl-N-behenoyl-sphingadienine (d18:2/22:0) levels
rs7657342	T	C	T	C	0.0751754	0.0400047	0.691694	0.673426	0.443493	0.0522046	0.0168021	7.67054e-06	8232	Small cell lung cancer	GCST90200105	Glycosyl-N-behenoyl-sphingadienine (d18:2/22:0) levels
rs7953249	A	G	A	G	0.0706765	0.0274336	0.589212	0.520902	0.577008	0.0491853	0.0154152	4.54321e-06	8232	Small cell lung cancer	GCST90200105	Glycosyl-N-behenoyl-sphingadienine (d18:2/22:0) levels
rs8037196	G	A	G	A	0.0746057	-0.152988	0.706535	0.703261	0.00306591	0.0516667	0.0166957	7.87435e-06	8232	Small cell lung cancer	GCST90200105	Glycosyl-N-behenoyl-sphingadienine (d18:2/22:0) levels
rs9311038	T	A	T	A	-0.0878475	-0.011963	0.213823	0.227059	0.839742	0.0591575	0.0184967	2.04063e-06	8232	Small cell lung cancer	GCST90200105	Glycosyl-N-behenoyl-sphingadienine (d18:2/22:0) levels
rs10007799	A	G	A	G	-0.159871	0.0826944	0.0499193	0.0679699	0.384658	0.0951227	0.0352124	5.62026e-06	8090	Small cell lung cancer	GCST90199918	Carboxyethyl-gaba levels
rs10226985	C	T	C	T	0.176859	-0.0622159	0.0479719	0.0551304	0.576401	0.111369	0.0363456	1.13868e-06	8090	Small cell lung cancer	GCST90199918	Carboxyethyl-gaba levels
rs112733535	T	C	T	C	0.381216	0.395458	0.00847562	0.0128466	0.0571163	0.207871	0.0837424	5.30759e-06	8090	Small cell lung cancer	GCST90199918	Carboxyethyl-gaba levels
rs1165152	G	A	G	A	-0.137002	-0.0119549	0.554937	0.627662	0.812534	0.0504089	0.0153637	4.7803e-19	8090	Small cell lung cancer	GCST90199918	Carboxyethyl-gaba levels
rs118073108	C	G	C	G	-0.438972	0.122211	0.00693584	0.0287224	0.419508	0.151386	0.0924632	2.05912e-06	8090	Small cell lung cancer	GCST90199918	Carboxyethyl-gaba levels
rs1213850	C	T	C	T	-0.0823861	-0.0404853	0.643789	0.633614	0.420462	0.0502537	0.0159727	2.49689e-07	8090	Small cell lung cancer	GCST90199918	Carboxyethyl-gaba levels
rs13435198	G	A	G	A	-0.070316	-0.065946	0.377507	0.384429	0.18955	0.0502671	0.0158751	9.45275e-06	8090	Small cell lung cancer	GCST90199918	Carboxyethyl-gaba levels
rs13438347	A	C	A	C	0.115088	-0.0951666	0.104751	0.131119	0.18845	0.0723603	0.0251837	4.87846e-06	8090	Small cell lung cancer	GCST90199918	Carboxyethyl-gaba levels
rs151029871	A	G	A	G	-0.258486	-0.39554	0.0205531	0.0182525	0.0376088	0.190247	0.0541148	1.78269e-06	8090	Small cell lung cancer	GCST90199918	Carboxyethyl-gaba levels
rs17721101	C	A	C	A	-0.131607	0.269039	0.0777241	0.0484501	0.0167826	0.112501	0.02852	3.93909e-06	8090	Small cell lung cancer	GCST90199918	Carboxyethyl-gaba levels
rs2404849	G	T	G	T	-0.104966	0.195052	0.87087	0.915784	0.0283387	0.0889606	0.0237378	9.78378e-06	8090	Small cell lung cancer	GCST90199918	Carboxyethyl-gaba levels
rs35192662	C	G	C	G	-0.116646	-0.0592931	0.0968522	0.106363	0.455477	0.0794478	0.0257699	5.99859e-06	8090	Small cell lung cancer	GCST90199918	Carboxyethyl-gaba levels
rs3744683	C	T	C	T	0.317992	0.111443	0.0115213	0.00946619	0.667106	0.259096	0.0717051	9.21955e-06	8090	Small cell lung cancer	GCST90199918	Carboxyethyl-gaba levels
rs4725969	T	C	T	C	-0.115901	0.0276609	0.332723	0.339582	0.592235	0.0516446	0.01647	1.96251e-12	8090	Small cell lung cancer	GCST90199918	Carboxyethyl-gaba levels
rs62492368	A	G	A	G	0.146094	0.0692113	0.304096	0.34035	0.179945	0.0516146	0.0167314	2.50774e-18	8090	Small cell lung cancer	GCST90199918	Carboxyethyl-gaba levels
rs6416742	T	C	T	C	-0.0719088	-0.0484292	0.348745	0.294523	0.364591	0.0534155	0.0159954	6.93739e-06	8090	Small cell lung cancer	GCST90199918	Carboxyethyl-gaba levels
rs73177136	G	A	G	A	-0.261052	0.109872	0.0184429	0.0647797	0.278288	0.101342	0.056199	3.39849e-06	8090	Small cell lung cancer	GCST90199918	Carboxyethyl-gaba levels
rs75128317	A	T	A	T	0.287952	0.102176	0.0162269	0.00936048	0.681987	0.249359	0.0607931	2.1735e-06	8090	Small cell lung cancer	GCST90199918	Carboxyethyl-gaba levels
rs75761281	G	A	G	A	-1.085	-0.0879038	0.000989732	0.0287664	0.54386	0.14482	0.243212	8.15308e-06	8090	Small cell lung cancer	GCST90199918	Carboxyethyl-gaba levels
rs76212379	T	C	T	C	0.227041	0.207778	0.0233245	0.020479	0.233616	0.174443	0.0511034	8.88053e-06	8090	Small cell lung cancer	GCST90199918	Carboxyethyl-gaba levels
rs77897163	C	A	C	A	-0.230682	-0.288532	0.022595	0.0139604	0.162086	0.206376	0.0516181	7.85825e-06	8090	Small cell lung cancer	GCST90199918	Carboxyethyl-gaba levels
rs78022645	T	C	T	C	-0.175046	-0.0321226	0.0478374	0.0469027	0.779888	0.114943	0.0361585	1.29135e-06	8090	Small cell lung cancer	GCST90199918	Carboxyethyl-gaba levels
rs1000821	T	C	T	C	0.0955501	-0.0682043	0.460226	0.463543	0.164855	0.0491058	0.0152708	3.92298e-10	8246	Small cell lung cancer	GCST90199657	Sphingosine 1-phosphate levels
rs10502344	G	A	G	A	0.190151	-0.0908871	0.0362631	0.0231564	0.577946	0.163352	0.0413987	4.36607e-06	8246	Small cell lung cancer	GCST90199657	Sphingosine 1-phosphate levels
rs10744901	C	T	C	T	-0.0733906	0.0907063	0.317054	0.368511	0.0732302	0.0506344	0.0164198	7.83555e-06	8246	Small cell lung cancer	GCST90199657	Sphingosine 1-phosphate levels
rs10960927	C	T	C	T	0.157515	-0.0223211	0.0494112	0.0479076	0.846142	0.115031	0.0353441	8.32674e-06	8246	Small cell lung cancer	GCST90199657	Sphingosine 1-phosphate levels
rs115939317	T	C	T	C	0.27762	-0.292402	0.0153631	0.0128745	0.183855	0.22002	0.0620996	7.80146e-06	8246	Small cell lung cancer	GCST90199657	Sphingosine 1-phosphate levels
rs11986857	G	C	G	C	0.147791	-0.000968751	0.0606116	0.10617	0.990409	0.0805904	0.0320867	4.10483e-06	8246	Small cell lung cancer	GCST90199657	Sphingosine 1-phosphate levels
rs138132596	G	A	G	A	0.513535	-0.0041866	0.00497814	0.0407042	0.971954	0.11908	0.109227	2.58227e-06	8246	Small cell lung cancer	GCST90199657	Sphingosine 1-phosphate levels
rs140079282	A	C	A	C	-0.261606	-0.17152	0.0184262	0.0242388	0.27908	0.158464	0.056463	3.60008e-06	8246	Small cell lung cancer	GCST90199657	Sphingosine 1-phosphate levels
rs141116536	C	T	C	T	0.229382	0.167479	0.0266543	0.00762348	0.54854	0.279155	0.0484838	2.233e-06	8246	Small cell lung cancer	GCST90199657	Sphingosine 1-phosphate levels
rs1456759	T	C	T	C	-0.0816351	-0.0314959	0.737365	0.826713	0.625615	0.0645531	0.0173502	2.53695e-06	8246	Small cell lung cancer	GCST90199657	Sphingosine 1-phosphate levels
rs1488103	A	G	A	G	-0.0723142	-0.0322166	0.393833	0.329699	0.537624	0.0522649	0.015939	5.70756e-06	8246	Small cell lung cancer	GCST90199657	Sphingosine 1-phosphate levels
rs41397245	A	G	A	G	-0.0776802	0.0260061	0.378124	0.39541	0.603769	0.0501093	0.0161082	1.41834e-06	8246	Small cell lung cancer	GCST90199657	Sphingosine 1-phosphate levels
rs6493965	G	A	G	A	-0.0718094	-0.0255961	0.644609	0.557755	0.602508	0.0491479	0.0160027	7.21237e-06	8246	Small cell lung cancer	GCST90199657	Sphingosine 1-phosphate levels
rs71588370	G	A	G	A	0.184415	0.00528551	0.0394801	0.0445574	0.96433	0.118188	0.0392364	2.60043e-06	8246	Small cell lung cancer	GCST90199657	Sphingosine 1-phosphate levels
rs7200047	A	G	A	G	0.0725737	0.0733163	0.49245	0.554843	0.136804	0.0492784	0.0157374	3.99671e-06	8246	Small cell lung cancer	GCST90199657	Sphingosine 1-phosphate levels
rs9360664	A	G	A	G	-0.0936889	0.0365523	0.1805	0.17355	0.567508	0.0639334	0.0200697	3.03896e-06	8246	Small cell lung cancer	GCST90199657	Sphingosine 1-phosphate levels
rs9461721	G	A	G	A	-0.256109	0.679982	0.0262263	0.00558062	0.0321041	0.317287	0.0478132	8.48745e-08	8246	Small cell lung cancer	GCST90199657	Sphingosine 1-phosphate levels
rs10008293	A	T	A	T	0.0672962	-0.0372821	0.389489	0.397602	0.45605	0.0500185	0.0150418	7.67899e-06	8176	Small cell lung cancer	GCST90200931	Glycerol to sulfate ratio
rs10272463	G	C	G	C	0.0679244	0.0194149	0.354964	0.32021	0.709718	0.0521575	0.0145598	3.08292e-06	8176	Small cell lung cancer	GCST90200931	Glycerol to sulfate ratio
rs10960835	T	C	T	C	0.0629963	-0.065649	0.490523	0.605146	0.189397	0.0500234	0.014204	9.20237e-06	8176	Small cell lung cancer	GCST90200931	Glycerol to sulfate ratio
rs11176065	T	C	T	C	-0.0695849	0.0193612	0.349505	0.35242	0.705237	0.0511847	0.0146488	2.03196e-06	8176	Small cell lung cancer	GCST90200931	Glycerol to sulfate ratio
rs112873937	A	G	A	G	0.147286	0.0999455	0.0488346	0.0579541	0.341522	0.105077	0.0326234	6.33915e-06	8176	Small cell lung cancer	GCST90200931	Glycerol to sulfate ratio
rs114273476	A	C	A	C	0.401454	0.205269	0.00656764	0.021343	0.233386	0.172251	0.0869764	3.91841e-06	8176	Small cell lung cancer	GCST90200931	Glycerol to sulfate ratio
rs114376408	A	G	A	G	-0.111935	0.0272454	0.0838323	0.0876333	0.753061	0.0866016	0.0253364	9.96383e-06	8176	Small cell lung cancer	GCST90200931	Glycerol to sulfate ratio
rs116874771	A	C	A	C	0.187001	0.217179	0.029737	0.0385507	0.089002	0.127701	0.0412626	5.84345e-06	8176	Small cell lung cancer	GCST90200931	Glycerol to sulfate ratio
rs118041812	G	A	G	A	0.308188	-0.225416	0.0123616	0.00587182	0.510208	0.34231	0.0635033	1.2155e-06	8176	Small cell lung cancer	GCST90200931	Glycerol to sulfate ratio
rs139079920	A	G	A	G	-0.250257	-0.0202758	0.016097	0.0309195	0.887931	0.143878	0.0562331	8.57317e-06	8176	Small cell lung cancer	GCST90200931	Glycerol to sulfate ratio
rs142156573	C	A	C	A	-0.30223	0.0210994	0.0144828	0.0196782	0.902942	0.173023	0.059141	3.21587e-07	8176	Small cell lung cancer	GCST90200931	Glycerol to sulfate ratio
rs1632215	A	G	A	G	-0.0700727	0.0394111	0.658984	0.558087	0.422887	0.0491764	0.0151983	4.01577e-06	8176	Small cell lung cancer	GCST90200931	Glycerol to sulfate ratio
rs2306885	C	A	C	A	-0.115653	0.00707823	0.0983948	0.0920322	0.93292	0.0840924	0.0235655	9.21306e-07	8176	Small cell lung cancer	GCST90200931	Glycerol to sulfate ratio
rs282729	C	A	C	A	0.079684	0.0366544	0.234286	0.256226	0.509053	0.0555106	0.0163632	1.11768e-06	8176	Small cell lung cancer	GCST90200931	Glycerol to sulfate ratio
rs2846070	A	C	A	C	-0.100858	0.0751917	0.111869	0.0839994	0.393122	0.0880496	0.0222178	5.63808e-06	8176	Small cell lung cancer	GCST90200931	Glycerol to sulfate ratio
rs34437475	A	G	A	G	0.0785341	0.0305583	0.2	0.211761	0.610354	0.0599691	0.017477	7.00363e-06	8176	Small cell lung cancer	GCST90200931	Glycerol to sulfate ratio
rs35408848	A	G	A	G	0.0881991	-0.0133745	0.166687	0.229634	0.818949	0.0584304	0.0189635	3.30328e-06	8176	Small cell lung cancer	GCST90200931	Glycerol to sulfate ratio
rs55928195	C	G	C	G	-0.325888	0.02231	0.00907307	0.0440496	0.85049	0.11836	0.0736454	9.63974e-06	8176	Small cell lung cancer	GCST90200931	Glycerol to sulfate ratio
rs56040563	T	C	T	C	0.111538	0.0728661	0.107815	0.0795662	0.427146	0.0917611	0.0229083	1.12226e-06	8176	Small cell lung cancer	GCST90200931	Glycerol to sulfate ratio
rs61942622	G	T	G	T	-0.116684	-0.0171627	0.0823025	0.0753247	0.854889	0.0938443	0.0254146	4.40667e-06	8176	Small cell lung cancer	GCST90200931	Glycerol to sulfate ratio
rs62018653	C	T	C	T	0.138383	-0.148366	0.0578766	0.0740147	0.105237	0.0915848	0.0300104	4.00374e-06	8176	Small cell lung cancer	GCST90200931	Glycerol to sulfate ratio
rs6790404	T	G	T	G	0.20007	0.356365	0.0250308	0.00976167	0.145162	0.244616	0.0445981	7.25467e-06	8176	Small cell lung cancer	GCST90200931	Glycerol to sulfate ratio
rs7241147	C	G	C	G	-0.145593	0.00431658	0.931995	0.913141	0.960385	0.0869046	0.0286406	3.70611e-07	8176	Small cell lung cancer	GCST90200931	Glycerol to sulfate ratio
rs7662677	G	A	G	A	0.0627138	-0.0400709	0.555888	0.555745	0.416721	0.0493408	0.014098	8.65056e-06	8176	Small cell lung cancer	GCST90200931	Glycerol to sulfate ratio
rs79800012	C	T	C	T	-0.41763	-0.235879	0.00593853	0.0184113	0.194695	0.181891	0.0903535	3.79736e-06	8176	Small cell lung cancer	GCST90200931	Glycerol to sulfate ratio
rs10008293	A	T	A	T	0.0678932	-0.0372821	0.388911	0.397602	0.45605	0.0500185	0.0152112	8.06852e-06	8255	Small cell lung cancer	GCST90199715	Myristoleate (14:1n5) levels
rs10164764	A	G	A	G	-0.173882	-0.075839	0.0418385	0.025376	0.625138	0.155223	0.035576	1.02069e-06	8255	Small cell lung cancer	GCST90199715	Myristoleate (14:1n5) levels
rs113020642	C	T	C	T	-0.210761	0.359353	0.0271161	0.0239821	0.0270209	0.162514	0.044548	2.23312e-06	8255	Small cell lung cancer	GCST90199715	Myristoleate (14:1n5) levels
rs113915691	A	G	A	G	-0.142685	0.0961954	0.0626686	0.108514	0.226001	0.0794528	0.0291296	9.66861e-07	8255	Small cell lung cancer	GCST90199715	Myristoleate (14:1n5) levels
rs115386728	A	C	A	C	0.185923	0.13501	0.0286234	0.0133459	0.523615	0.211687	0.0420823	9.95861e-06	8255	Small cell lung cancer	GCST90199715	Myristoleate (14:1n5) levels
rs116885450	T	C	T	C	-0.155588	0.0484403	0.0436344	0.0164321	0.799955	0.191157	0.035151	9.5881e-06	8255	Small cell lung cancer	GCST90199715	Myristoleate (14:1n5) levels
rs12497825	T	A	T	A	-0.0737116	0.00217154	0.644488	0.70295	0.968055	0.0542234	0.0150861	1.02868e-06	8255	Small cell lung cancer	GCST90199715	Myristoleate (14:1n5) levels
rs1422881	T	C	T	C	-0.0701876	0.00407827	0.453304	0.435921	0.934405	0.0495513	0.0144292	1.14877e-06	8255	Small cell lung cancer	GCST90199715	Myristoleate (14:1n5) levels
rs143706129	A	G	A	G	-0.131294	-0.112506	0.0690223	0.0554675	0.294525	0.107328	0.0278821	2.49039e-06	8255	Small cell lung cancer	GCST90199715	Myristoleate (14:1n5) levels
rs148890850	T	C	T	C	0.18222	-0.00120454	0.0306554	0.0609354	0.99076	0.10401	0.0411292	9.40481e-06	8255	Small cell lung cancer	GCST90199715	Myristoleate (14:1n5) levels
rs180670669	A	G	A	G	0.150671	-0.00721266	0.0648114	0.0585094	0.944365	0.103357	0.0289097	1.87049e-07	8255	Small cell lung cancer	GCST90199715	Myristoleate (14:1n5) levels
rs182193976	A	G	A	G	-0.286231	-0.0931422	0.0125228	0.0126526	0.675173	0.222265	0.0633995	6.34035e-06	8255	Small cell lung cancer	GCST90199715	Myristoleate (14:1n5) levels
rs2371397	A	G	A	G	-0.0705478	0.0256887	0.383953	0.363222	0.615725	0.051181	0.0147874	1.83486e-06	8255	Small cell lung cancer	GCST90199715	Myristoleate (14:1n5) levels
rs291035	A	C	A	C	0.0867177	0.116259	0.166768	0.216709	0.0504719	0.0594389	0.0190835	5.51661e-06	8255	Small cell lung cancer	GCST90199715	Myristoleate (14:1n5) levels
rs4657374	T	A	T	A	0.0737841	-0.035658	0.304108	0.272229	0.515592	0.0548454	0.0155331	2.0328e-06	8255	Small cell lung cancer	GCST90199715	Myristoleate (14:1n5) levels
rs603424	A	G	A	G	-0.0971173	0.0214594	0.175518	0.116269	0.778232	0.076199	0.0185985	1.7722e-07	8255	Small cell lung cancer	GCST90199715	Myristoleate (14:1n5) levels
rs621211	C	T	C	T	0.0659414	0.0509995	0.408704	0.504901	0.295053	0.0487055	0.0144655	5.15159e-06	8255	Small cell lung cancer	GCST90199715	Myristoleate (14:1n5) levels
rs62316458	A	T	A	T	-0.0780658	-0.0200321	0.205347	0.235445	0.725924	0.0571442	0.0175796	8.9669e-06	8255	Small cell lung cancer	GCST90199715	Myristoleate (14:1n5) levels
rs74359901	T	A	T	A	0.167804	0.0864662	0.0501243	0.0472363	0.460004	0.11703	0.0338264	7.02277e-07	8255	Small cell lung cancer	GCST90199715	Myristoleate (14:1n5) levels
rs78325276	C	T	C	T	-0.106697	-0.126704	0.100364	0.0973702	0.123729	0.0823123	0.0236829	6.62972e-06	8255	Small cell lung cancer	GCST90199715	Myristoleate (14:1n5) levels
rs80053496	A	G	A	G	-0.219127	-0.278934	0.0209142	0.0146588	0.191022	0.213324	0.0491706	8.33207e-06	8255	Small cell lung cancer	GCST90199715	Myristoleate (14:1n5) levels
rs8024577	T	C	T	C	-0.0687812	-0.0118837	0.655638	0.644115	0.815622	0.0509636	0.0146636	2.72394e-06	8255	Small cell lung cancer	GCST90199715	Myristoleate (14:1n5) levels
rs10008401	C	T	C	T	0.0800086	-0.0769774	0.609542	0.62042	0.12698	0.05044	0.0170477	2.68944e-06	6902	Small cell lung cancer	GCST90199633	Suberate (C8-DC) levels
rs11158833	G	A	G	A	-0.0922378	0.0113638	0.759084	0.756301	0.843406	0.0575268	0.0196709	2.74475e-06	6902	Small cell lung cancer	GCST90199633	Suberate (C8-DC) levels
rs11705994	T	C	T	C	0.218723	0.0500005	0.0297142	0.0774376	0.593364	0.0936395	0.0493421	9.30183e-06	6902	Small cell lung cancer	GCST90199633	Suberate (C8-DC) levels
rs117499033	G	A	G	A	0.30721	-0.213505	0.0142545	0.015294	0.299852	0.205937	0.0691456	8.87382e-06	6902	Small cell lung cancer	GCST90199633	Suberate (C8-DC) levels
rs12555229	G	C	G	C	-0.0955533	-0.0271309	0.250852	0.335358	0.602181	0.052048	0.0196317	1.13142e-06	6902	Small cell lung cancer	GCST90199633	Suberate (C8-DC) levels
rs140580838	A	G	A	G	0.308493	-0.20196	0.0145645	0.0198632	0.273676	0.184499	0.0695392	9.15411e-06	6902	Small cell lung cancer	GCST90199633	Suberate (C8-DC) levels
rs141183746	C	A	C	A	0.161019	-0.00236142	0.0572184	0.068605	0.98056	0.0969093	0.0364413	9.93437e-06	6902	Small cell lung cancer	GCST90199633	Suberate (C8-DC) levels
rs145406199	A	G	A	G	0.37263	-0.28646	0.0101441	0.00680885	0.329919	0.294023	0.0837642	8.64482e-06	6902	Small cell lung cancer	GCST90199633	Suberate (C8-DC) levels
rs146529314	G	T	G	T	0.336938	0.910404	0.0147642	0.00195541	0.112755	0.57405	0.0697181	1.34585e-06	6902	Small cell lung cancer	GCST90199633	Suberate (C8-DC) levels
rs148863405	C	G	C	G	0.798698	0.0189026	0.00217928	0.0311791	0.894854	0.143023	0.178207	7.40014e-06	6902	Small cell lung cancer	GCST90199633	Suberate (C8-DC) levels
rs1551619	T	C	T	C	-0.0957862	-0.023369	0.230903	0.146747	0.730019	0.0677164	0.0197795	1.28083e-06	6902	Small cell lung cancer	GCST90199633	Suberate (C8-DC) levels
rs17738405	C	T	C	T	-0.193637	0.149178	0.0453877	0.0208813	0.393209	0.17472	0.0395206	9.60098e-07	6902	Small cell lung cancer	GCST90199633	Suberate (C8-DC) levels
rs189725310	T	C	T	C	-0.167962	0.0830081	0.0547126	0.0521531	0.456716	0.11153	0.0363969	3.9362e-06	6902	Small cell lung cancer	GCST90199633	Suberate (C8-DC) levels
rs191920017	A	G	A	G	-0.399312	-0.230245	0.00922782	0.0017202	0.691618	0.580458	0.0879247	5.58496e-06	6902	Small cell lung cancer	GCST90199633	Suberate (C8-DC) levels
rs34357043	G	T	G	T	0.266628	0.109552	0.0233082	0.0386258	0.38435	0.125935	0.0551228	1.31829e-06	6902	Small cell lung cancer	GCST90199633	Suberate (C8-DC) levels
rs35904890	T	C	T	C	-0.227287	0.206306	0.0284364	0.0200912	0.234796	0.173645	0.0499103	5.26594e-06	6902	Small cell lung cancer	GCST90199633	Suberate (C8-DC) levels
rs4689177	T	C	T	C	0.108829	-0.0169355	0.144896	0.143991	0.807299	0.0694327	0.023723	4.48615e-06	6902	Small cell lung cancer	GCST90199633	Suberate (C8-DC) levels
rs4695288	T	C	T	C	0.200323	0.0773184	0.965304	0.983473	0.676215	0.185135	0.0453191	9.85766e-06	6902	Small cell lung cancer	GCST90199633	Suberate (C8-DC) levels
rs539316238	T	C	T	C	-0.273918	-0.237862	0.0202821	0.0335267	0.0756502	0.133893	0.059083	3.54953e-06	6902	Small cell lung cancer	GCST90199633	Suberate (C8-DC) levels
rs6914551	C	T	C	T	-0.366135	-0.0342904	0.011276	0.0901035	0.689171	0.08573	0.0791195	3.69883e-06	6902	Small cell lung cancer	GCST90199633	Suberate (C8-DC) levels
rs6923178	G	C	G	C	0.121756	-0.0978185	0.119895	0.170711	0.133685	0.0652242	0.025941	2.68478e-06	6902	Small cell lung cancer	GCST90199633	Suberate (C8-DC) levels
rs72777931	A	G	A	G	0.336072	0.255048	0.0147465	0.0358873	0.0569338	0.133966	0.0690214	1.12109e-06	6902	Small cell lung cancer	GCST90199633	Suberate (C8-DC) levels
rs7616744	A	G	A	G	-0.0876962	-0.016348	0.223816	0.311432	0.757058	0.052847	0.0198179	9.63944e-06	6902	Small cell lung cancer	GCST90199633	Suberate (C8-DC) levels
rs78440527	G	A	G	A	0.199278	0.151845	0.0359116	0.0190496	0.397104	0.179315	0.0447114	8.31185e-06	6902	Small cell lung cancer	GCST90199633	Suberate (C8-DC) levels
rs848290	T	A	T	A	-0.165088	-0.204183	0.068549	0.0452633	0.0867241	0.119201	0.0330302	5.79013e-07	6902	Small cell lung cancer	GCST90199633	Suberate (C8-DC) levels
rs9313297	G	A	G	A	0.0991772	0.0432679	0.172813	0.184863	0.487925	0.0623805	0.0219344	6.13931e-06	6902	Small cell lung cancer	GCST90199633	Suberate (C8-DC) levels
rs9406110	A	G	A	G	-0.0894199	-0.0354423	0.229681	0.232319	0.538296	0.057593	0.0200898	8.54658e-06	6902	Small cell lung cancer	GCST90199633	Suberate (C8-DC) levels
rs10008952	T	G	T	G	-0.0785743	-0.00991292	0.296299	0.393607	0.843759	0.0502969	0.0176208	8.22747e-06	7410	Small cell lung cancer	GCST90200906	2'-deoxyuridine to cytidine ratio
rs11113828	A	C	A	C	-0.0739254	0.0626969	0.369187	0.337948	0.225101	0.0516843	0.0164569	7.05326e-06	7410	Small cell lung cancer	GCST90200906	2'-deoxyuridine to cytidine ratio
rs111782287	T	A	T	A	0.216098	0.495181	0.0286874	0.00861511	0.060152	0.263439	0.0476029	5.63618e-06	7410	Small cell lung cancer	GCST90200906	2'-deoxyuridine to cytidine ratio
rs112300176	A	G	A	G	0.149748	-0.0073373	0.0648288	0.0894271	0.931716	0.0856302	0.0326135	4.39841e-06	7410	Small cell lung cancer	GCST90200906	2'-deoxyuridine to cytidine ratio
rs113355690	T	C	T	C	-0.357174	-0.0317568	0.0108741	0.0289596	0.829769	0.147708	0.0760301	2.62988e-06	7410	Small cell lung cancer	GCST90200906	2'-deoxyuridine to cytidine ratio
rs116556966	G	T	G	T	-0.166019	0.160868	0.0519613	0.0629321	0.11433	0.101878	0.0358631	3.66978e-06	7410	Small cell lung cancer	GCST90200906	2'-deoxyuridine to cytidine ratio
rs116906001	A	G	A	G	0.442827	1.51726	0.00656204	0.000624899	0.0111946	0.598156	0.0974639	5.53271e-06	7410	Small cell lung cancer	GCST90200906	2'-deoxyuridine to cytidine ratio
rs117823060	A	C	A	C	-0.373887	-0.321633	0.0107659	0.0143778	0.131467	0.213236	0.0774768	1.39446e-06	7410	Small cell lung cancer	GCST90200906	2'-deoxyuridine to cytidine ratio
rs12913954	C	T	C	T	-0.326167	0.163639	0.0130135	0.0152246	0.43113	0.207859	0.0713818	4.89286e-06	7410	Small cell lung cancer	GCST90200906	2'-deoxyuridine to cytidine ratio
rs131794	C	A	C	A	-0.181284	0.0309052	0.779316	0.818703	0.624658	0.0631673	0.0190013	1.4198e-21	7410	Small cell lung cancer	GCST90200906	2'-deoxyuridine to cytidine ratio
rs138880106	G	C	G	C	-0.294316	0.145216	0.0149162	0.0594077	0.166614	0.104988	0.0651877	6.33474e-06	7410	Small cell lung cancer	GCST90200906	2'-deoxyuridine to cytidine ratio
rs141476650	G	T	G	T	-0.322528	-0.274568	0.0142799	0.00725814	0.3381	0.286627	0.0669604	1.45958e-06	7410	Small cell lung cancer	GCST90200906	2'-deoxyuridine to cytidine ratio
rs143134280	T	G	T	G	0.362612	0.189434	0.00991983	0.0120207	0.406633	0.22828	0.0805447	6.73191e-06	7410	Small cell lung cancer	GCST90200906	2'-deoxyuridine to cytidine ratio
rs145761741	A	G	A	G	0.277772	0.123195	0.0186714	0.00668167	0.678427	0.297134	0.0586629	2.18998e-06	7410	Small cell lung cancer	GCST90200906	2'-deoxyuridine to cytidine ratio
rs151297248	T	C	T	C	-0.278884	0.0213152	0.0161005	0.00958471	0.930052	0.242827	0.0628064	8.9801e-06	7410	Small cell lung cancer	GCST90200906	2'-deoxyuridine to cytidine ratio
rs16881066	G	A	G	A	0.157422	0.110416	0.0631565	0.0884405	0.198543	0.0858789	0.0326405	1.41491e-06	7410	Small cell lung cancer	GCST90200906	2'-deoxyuridine to cytidine ratio
rs17600621	G	A	G	A	-0.274658	-0.134511	0.0183709	0.0204682	0.428422	0.16986	0.0592953	3.62074e-06	7410	Small cell lung cancer	GCST90200906	2'-deoxyuridine to cytidine ratio
rs192597	T	C	T	C	-0.0907469	0.0128079	0.206967	0.198753	0.83405	0.0611328	0.019614	3.71656e-06	7410	Small cell lung cancer	GCST90200906	2'-deoxyuridine to cytidine ratio
rs194883	A	T	A	T	-0.0742597	-0.0235619	0.372826	0.341016	0.648103	0.0516255	0.016781	9.63481e-06	7410	Small cell lung cancer	GCST90200906	2'-deoxyuridine to cytidine ratio
rs2654984	G	T	G	T	0.245473	0.0692865	0.974136	0.970309	0.632173	0.144748	0.0497299	7.96928e-07	7410	Small cell lung cancer	GCST90200906	2'-deoxyuridine to cytidine ratio
rs28534801	A	C	A	C	0.0776739	-0.0820001	0.293273	0.238747	0.154397	0.0575775	0.0173966	8.01094e-06	7410	Small cell lung cancer	GCST90200906	2'-deoxyuridine to cytidine ratio
rs3101237	C	T	C	T	-0.331116	-0.017913	0.0118451	0.108004	0.821388	0.0793453	0.0737143	7.05941e-06	7410	Small cell lung cancer	GCST90200906	2'-deoxyuridine to cytidine ratio
rs3912457	A	G	A	G	0.126923	-0.00377613	0.0889508	0.100633	0.962665	0.080671	0.0277656	4.84843e-06	7410	Small cell lung cancer	GCST90200906	2'-deoxyuridine to cytidine ratio
rs56159502	A	G	A	G	0.108044	0.033824	0.134875	0.140929	0.641756	0.0727014	0.0230981	2.90262e-06	7410	Small cell lung cancer	GCST90200906	2'-deoxyuridine to cytidine ratio
rs61921560	T	A	T	A	0.260929	0.185872	0.0198964	0.00835492	0.508103	0.280861	0.057134	4.94842e-06	7410	Small cell lung cancer	GCST90200906	2'-deoxyuridine to cytidine ratio
rs6823417	T	C	T	C	0.0884486	-0.0166225	0.723401	0.710569	0.758724	0.0541174	0.0182976	1.33882e-06	7410	Small cell lung cancer	GCST90200906	2'-deoxyuridine to cytidine ratio
rs72754978	C	T	C	T	0.200677	0.140032	0.0578199	0.0709259	0.14341	0.0957018	0.0340059	3.60798e-09	7410	Small cell lung cancer	GCST90200906	2'-deoxyuridine to cytidine ratio
rs72854220	C	T	C	T	0.0958138	-0.00172124	0.174011	0.144079	0.980164	0.0692279	0.0209036	4.57021e-06	7410	Small cell lung cancer	GCST90200906	2'-deoxyuridine to cytidine ratio
rs7387417	T	C	T	C	-0.0967892	0.0739074	0.814815	0.799326	0.225809	0.0610187	0.0204824	2.29557e-06	7410	Small cell lung cancer	GCST90200906	2'-deoxyuridine to cytidine ratio
rs883555	G	A	G	A	-0.123877	0.14487	0.908158	0.932031	0.129248	0.0954929	0.027098	4.84374e-06	7410	Small cell lung cancer	GCST90200906	2'-deoxyuridine to cytidine ratio
rs10009978	T	C	T	C	-0.113294	0.101953	0.0994764	0.124026	0.176415	0.0754159	0.0252828	7.42704e-06	8226	Small cell lung cancer	GCST90200912	tryptophan to tyrosine ratio
rs10900054	A	C	A	C	-0.0839601	-0.0283037	0.216832	0.247026	0.618936	0.0569081	0.0183877	4.96886e-06	8226	Small cell lung cancer	GCST90200912	tryptophan to tyrosine ratio
rs11120709	T	C	T	C	-0.0708252	0.0224497	0.476975	0.537359	0.645139	0.0487481	0.0152387	3.35622e-06	8226	Small cell lung cancer	GCST90200912	tryptophan to tyrosine ratio
rs1134464	A	C	A	C	0.0752621	0.0106291	0.305956	0.352165	0.835396	0.0511541	0.0163602	4.21867e-06	8226	Small cell lung cancer	GCST90200912	tryptophan to tyrosine ratio
rs113778185	C	T	C	T	0.360767	0.0348685	0.00890352	0.0109171	0.883115	0.237166	0.0809195	8.25965e-06	8226	Small cell lung cancer	GCST90200912	tryptophan to tyrosine ratio
rs1176456	C	T	C	T	-0.0729549	-0.0399703	0.409666	0.496452	0.411894	0.0487107	0.0156336	3.06302e-06	8226	Small cell lung cancer	GCST90200912	tryptophan to tyrosine ratio
rs117958383	C	T	C	T	-0.252699	-0.306195	0.0224507	0.0132353	0.140104	0.207533	0.0511689	7.87163e-07	8226	Small cell lung cancer	GCST90200912	tryptophan to tyrosine ratio
rs12212085	C	A	C	A	-0.120797	-0.0464828	0.151082	0.0998072	0.567577	0.0813172	0.0212987	1.4149e-08	8226	Small cell lung cancer	GCST90200912	tryptophan to tyrosine ratio
rs139751958	A	G	A	G	0.479615	0.180026	0.00638842	0.0314711	0.219303	0.146556	0.0951437	4.63224e-07	8226	Small cell lung cancer	GCST90200912	tryptophan to tyrosine ratio
rs146254089	A	G	A	G	0.305752	-0.187495	0.0158503	0.016075	0.319765	0.188448	0.0611545	5.74291e-07	8226	Small cell lung cancer	GCST90200912	tryptophan to tyrosine ratio
rs147388342	G	C	G	C	-0.306467	0.0141196	0.0166523	0.0246769	0.929131	0.158757	0.0593923	2.46886e-07	8226	Small cell lung cancer	GCST90200912	tryptophan to tyrosine ratio
rs150851429	C	G	C	G	-0.376857	0.0133952	0.0150978	0.0196033	0.937502	0.170834	0.0617744	1.05718e-09	8226	Small cell lung cancer	GCST90200912	tryptophan to tyrosine ratio
rs17838916	A	G	A	G	0.241305	-0.0706174	0.0251492	0.0105255	0.779536	0.252272	0.048915	8.09169e-07	8226	Small cell lung cancer	GCST90200912	tryptophan to tyrosine ratio
rs2064508	C	T	C	T	0.262641	-0.112735	0.0170945	0.0307709	0.429156	0.142588	0.0583905	6.85913e-06	8226	Small cell lung cancer	GCST90200912	tryptophan to tyrosine ratio
rs2454663	C	T	C	T	-0.106097	-0.0718088	0.767397	0.804355	0.248751	0.062259	0.0182433	6.03957e-09	8226	Small cell lung cancer	GCST90200912	tryptophan to tyrosine ratio
rs41523449	A	G	A	G	0.107274	-0.0842265	0.141667	0.155656	0.21419	0.0678083	0.0225174	1.89731e-06	8226	Small cell lung cancer	GCST90200912	tryptophan to tyrosine ratio
rs55775622	G	T	G	T	0.0691913	-0.0344539	0.384696	0.485105	0.481635	0.0489627	0.0155529	8.63641e-06	8226	Small cell lung cancer	GCST90200912	tryptophan to tyrosine ratio
rs61876075	G	A	G	A	0.166145	-0.0413129	0.0435101	0.059495	0.68949	0.103399	0.0369459	6.89239e-06	8226	Small cell lung cancer	GCST90200912	tryptophan to tyrosine ratio
rs66532723	A	G	A	G	-0.252806	-0.100865	0.0196903	0.0203884	0.570663	0.17787	0.054655	3.73704e-06	8226	Small cell lung cancer	GCST90200912	tryptophan to tyrosine ratio
rs72774053	A	G	A	G	-0.343489	0.490392	0.00968567	0.00750752	0.100442	0.298526	0.0776041	9.59187e-06	8226	Small cell lung cancer	GCST90200912	tryptophan to tyrosine ratio
rs73232771	T	A	T	A	-0.248141	0.273641	0.0236033	0.032786	0.0504115	0.139866	0.0499097	6.63352e-07	8226	Small cell lung cancer	GCST90200912	tryptophan to tyrosine ratio
rs77268855	A	G	A	G	-0.14896	-0.116187	0.0535649	0.0710175	0.218147	0.0943484	0.0336054	9.31002e-06	8226	Small cell lung cancer	GCST90200912	tryptophan to tyrosine ratio
rs77295416	G	C	G	C	0.205295	0.0712568	0.0297714	0.0378243	0.589443	0.132044	0.0445042	3.97031e-06	8226	Small cell lung cancer	GCST90200912	tryptophan to tyrosine ratio
rs77521810	G	A	G	A	-0.118387	-0.0293695	0.0924348	0.0920641	0.730199	0.0851632	0.0266391	8.82485e-06	8226	Small cell lung cancer	GCST90200912	tryptophan to tyrosine ratio
rs79823475	C	T	C	T	0.237203	0.151218	0.0238675	0.0155769	0.448943	0.199712	0.0492292	1.4476e-06	8226	Small cell lung cancer	GCST90200912	tryptophan to tyrosine ratio
rs9834292	A	T	A	T	-0.156872	0.0472384	0.942325	0.976011	0.762409	0.156253	0.0331076	2.1556e-06	8226	Small cell lung cancer	GCST90200912	tryptophan to tyrosine ratio
rs10010973	G	T	G	T	0.089141	-0.0682715	0.168895	0.0783612	0.461096	0.0926289	0.0199241	7.67584e-06	8239	Small cell lung cancer	GCST90199771	7-methylguanine levels
rs11112541	T	C	T	C	-0.219857	-0.00873298	0.023469	0.0377395	0.944867	0.126284	0.0495863	9.25799e-06	8239	Small cell lung cancer	GCST90199771	7-methylguanine levels
rs111583939	G	A	G	A	-0.234037	0.12109	0.0218027	0.00881385	0.64077	0.259503	0.05152	5.55514e-06	8239	Small cell lung cancer	GCST90199771	7-methylguanine levels
rs115467519	A	G	A	G	0.309872	0.34201	0.0125307	0.0197359	0.0643191	0.184874	0.0676507	4.63936e-06	8239	Small cell lung cancer	GCST90199771	7-methylguanine levels
rs13394146	T	C	T	C	-0.0690565	-0.107566	0.405915	0.398642	0.0309001	0.0498373	0.0153139	6.50093e-06	8239	Small cell lung cancer	GCST90199771	7-methylguanine levels
rs141133698	A	G	A	G	-0.222582	-0.129587	0.0285366	0.041502	0.289314	0.122295	0.0453286	9.08805e-07	8239	Small cell lung cancer	GCST90199771	7-methylguanine levels
rs142581143	A	G	A	G	0.203486	-0.0284063	0.0318165	0.0292887	0.844973	0.145274	0.0423817	1.57665e-06	8239	Small cell lung cancer	GCST90199771	7-methylguanine levels
rs144952996	G	A	G	A	0.33795	0.127094	0.0114124	0.0312919	0.387048	0.146933	0.0711155	2.01282e-06	8239	Small cell lung cancer	GCST90199771	7-methylguanine levels
rs150494060	C	T	C	T	0.323048	-0.130434	0.0110352	0.0145967	0.51977	0.202632	0.0720741	7.38917e-06	8239	Small cell lung cancer	GCST90199771	7-methylguanine levels
rs250975	T	C	T	C	0.0684281	-0.00627211	0.396157	0.429432	0.898895	0.0493643	0.0154642	9.64755e-06	8239	Small cell lung cancer	GCST90199771	7-methylguanine levels
rs2596928	C	T	C	T	0.145542	0.0243745	0.0705058	0.0903238	0.779902	0.0872243	0.0294467	7.71009e-07	8239	Small cell lung cancer	GCST90199771	7-methylguanine levels
rs503569	A	T	A	T	0.0725664	0.0179602	0.627247	0.622117	0.723029	0.0506762	0.0158439	4.64785e-06	8239	Small cell lung cancer	GCST90199771	7-methylguanine levels
rs55754655	G	A	G	A	-0.157024	0.040888	0.136452	0.10099	0.610351	0.08024	0.021644	4.02126e-13	8239	Small cell lung cancer	GCST90199771	7-methylguanine levels
rs59405278	T	G	T	G	-0.355676	-0.181227	0.00950061	0.0293503	0.204331	0.142776	0.0775087	4.45691e-06	8239	Small cell lung cancer	GCST90199771	7-methylguanine levels
rs61736966	G	A	G	A	0.310436	-0.436227	0.0134265	0.00785179	0.109259	0.27238	0.0650739	1.83753e-06	8239	Small cell lung cancer	GCST90199771	7-methylguanine levels
rs62199434	C	T	C	T	-0.0797547	-0.144271	0.251906	0.203888	0.0164449	0.0601409	0.0171287	3.22085e-06	8239	Small cell lung cancer	GCST90199771	7-methylguanine levels
rs62531487	G	A	G	A	-0.0822376	-0.0114818	0.217614	0.290607	0.831456	0.053947	0.0182285	6.43762e-06	8239	Small cell lung cancer	GCST90199771	7-methylguanine levels
rs7311325	C	T	C	T	0.224426	0.158303	0.977203	0.983586	0.409863	0.192084	0.0504602	8.68385e-06	8239	Small cell lung cancer	GCST90199771	7-methylguanine levels
rs75118450	C	T	C	T	-0.246307	-0.100689	0.0183001	0.00588548	0.740403	0.303903	0.0557383	9.91638e-06	8239	Small cell lung cancer	GCST90199771	7-methylguanine levels
rs75607471	T	C	T	C	0.231536	-0.142712	0.0219747	0.01688	0.440527	0.185027	0.0513179	6.42785e-06	8239	Small cell lung cancer	GCST90199771	7-methylguanine levels
rs76693762	G	C	G	C	-0.213571	-0.365955	0.0258957	0.0104858	0.114552	0.231902	0.0471838	6.00064e-06	8239	Small cell lung cancer	GCST90199771	7-methylguanine levels
rs7796997	T	A	T	A	-0.0789161	-0.0332738	0.288893	0.251172	0.551192	0.0558308	0.0166725	2.2088e-06	8239	Small cell lung cancer	GCST90199771	7-methylguanine levels
rs78324169	G	A	G	A	0.176367	0.168416	0.0475583	0.0952903	0.040785	0.0823268	0.0350844	4.98389e-07	8239	Small cell lung cancer	GCST90199771	7-methylguanine levels
rs10011241	C	T	C	T	-0.248843	-0.0234956	0.0220873	0.00888896	0.924772	0.248829	0.0551649	6.4555e-06	7514	Small cell lung cancer	GCST90199894	4-oxo-retinoic acid levels
rs115655613	A	G	A	G	-0.25946	-0.145836	0.0191768	0.00641952	0.641731	0.313437	0.0582273	8.35082e-06	7514	Small cell lung cancer	GCST90199894	4-oxo-retinoic acid levels
rs12606866	C	A	C	A	0.0799338	0.0629089	0.388852	0.401239	0.212855	0.0504986	0.0165651	1.39692e-06	7514	Small cell lung cancer	GCST90199894	4-oxo-retinoic acid levels
rs150127605	A	G	A	G	-0.194071	0.121638	0.0461826	0.0530124	0.263236	0.108724	0.0382941	4.02209e-07	7514	Small cell lung cancer	GCST90199894	4-oxo-retinoic acid levels
rs241600	G	T	G	T	-0.0759212	-0.0220455	0.422591	0.397398	0.658476	0.0498746	0.0164265	3.80297e-06	7514	Small cell lung cancer	GCST90199894	4-oxo-retinoic acid levels
rs2596811	T	C	T	C	-0.0814821	-0.050169	0.313295	0.399639	0.316903	0.0501267	0.0173003	2.47887e-06	7514	Small cell lung cancer	GCST90199894	4-oxo-retinoic acid levels
rs4990638	C	T	C	T	-0.127511	-0.0483667	0.0935818	0.0949751	0.56947	0.0850281	0.027789	4.46333e-06	7514	Small cell lung cancer	GCST90199894	4-oxo-retinoic acid levels
rs603424	A	G	A	G	0.0962566	0.0214594	0.176923	0.116269	0.778232	0.076199	0.0209516	4.34331e-06	7514	Small cell lung cancer	GCST90199894	4-oxo-retinoic acid levels
rs6079225	C	G	C	G	0.128518	-0.197141	0.915917	0.960051	0.113593	0.124595	0.0288568	8.44269e-06	7514	Small cell lung cancer	GCST90199894	4-oxo-retinoic acid levels
rs62051928	C	G	C	G	-0.0792331	-0.0492501	0.321805	0.304121	0.356047	0.0533631	0.0172945	4.61886e-06	7514	Small cell lung cancer	GCST90199894	4-oxo-retinoic acid levels
rs66531867	G	A	G	A	0.150729	-0.0214673	0.0675441	0.0822009	0.811923	0.090219	0.0317899	2.12222e-06	7514	Small cell lung cancer	GCST90199894	4-oxo-retinoic acid levels
rs6714486	A	T	A	T	-0.233236	0.161353	0.0594476	0.0306366	0.244145	0.138537	0.0336519	4.18344e-12	7514	Small cell lung cancer	GCST90199894	4-oxo-retinoic acid levels
rs6721929	C	T	C	T	-0.0756867	-0.0546235	0.496459	0.421105	0.268589	0.0493741	0.0162295	3.10817e-06	7514	Small cell lung cancer	GCST90199894	4-oxo-retinoic acid levels
rs72551330	C	T	C	T	0.496596	0.161347	0.0148607	0.0156011	0.398149	0.190958	0.0659387	5.0288e-14	7514	Small cell lung cancer	GCST90199894	4-oxo-retinoic acid levels
rs72831044	G	T	G	T	-0.131909	-0.00742812	0.0820181	0.0378003	0.953511	0.127416	0.0292344	6.41847e-06	7514	Small cell lung cancer	GCST90199894	4-oxo-retinoic acid levels
rs1001145	C	T	C	T	0.0806537	0.0441744	0.252134	0.28954	0.41346	0.0540148	0.0176193	4.70366e-06	8259	Small cell lung cancer	GCST90200266	Cis-3,4-methyleneheptanoylcarnitine levels
rs1047891	A	C	A	C	-0.0775517	-0.0025928	0.309715	0.323346	0.960635	0.0525319	0.016503	2.61135e-06	8259	Small cell lung cancer	GCST90200266	Cis-3,4-methyleneheptanoylcarnitine levels
rs11256316	G	A	G	A	0.121665	-0.0732274	0.0942558	0.134967	0.30318	0.0711195	0.0259446	2.73985e-06	8259	Small cell lung cancer	GCST90200266	Cis-3,4-methyleneheptanoylcarnitine levels
rs114613601	G	C	G	C	0.222612	-0.211289	0.027737	0.0354693	0.114312	0.133803	0.0463591	1.57166e-06	8259	Small cell lung cancer	GCST90200266	Cis-3,4-methyleneheptanoylcarnitine levels
rs1171615	T	C	T	C	0.151311	0.0470424	0.77086	0.841295	0.479247	0.0664896	0.0184204	2.13395e-16	8259	Small cell lung cancer	GCST90200266	Cis-3,4-methyleneheptanoylcarnitine levels
rs117842847	T	G	T	G	-0.823781	-0.0570615	0.00200194	0.0318776	0.684304	0.140339	0.169975	1.2567e-06	8259	Small cell lung cancer	GCST90200266	Cis-3,4-methyleneheptanoylcarnitine levels
rs118119345	G	A	G	A	-0.330777	0.0177462	0.0106667	0.0196542	0.922143	0.181576	0.0742665	8.4318e-06	8259	Small cell lung cancer	GCST90200266	Cis-3,4-methyleneheptanoylcarnitine levels
rs12642833	G	A	G	A	-0.0693011	-0.0125814	0.396206	0.384058	0.801952	0.0501605	0.015442	7.19511e-06	8259	Small cell lung cancer	GCST90200266	Cis-3,4-methyleneheptanoylcarnitine levels
rs1290650	G	A	G	A	0.0699397	-0.0296939	0.549429	0.680813	0.569832	0.0522505	0.0152721	4.65952e-06	8259	Small cell lung cancer	GCST90200266	Cis-3,4-methyleneheptanoylcarnitine levels
rs139358468	C	T	C	T	0.282336	-0.147422	0.0169079	0.0120155	0.521688	0.230078	0.0597716	2.31732e-06	8259	Small cell lung cancer	GCST90200266	Cis-3,4-methyleneheptanoylcarnitine levels
rs141575755	A	G	A	G	-0.202039	-0.0261812	0.038254	0.0598262	0.800231	0.103464	0.0395707	3.29478e-07	8259	Small cell lung cancer	GCST90200266	Cis-3,4-methyleneheptanoylcarnitine levels
rs147886311	T	C	T	C	-0.415495	-0.077193	0.00664472	0.0513188	0.501051	0.114728	0.0922822	6.71781e-06	8259	Small cell lung cancer	GCST90200266	Cis-3,4-methyleneheptanoylcarnitine levels
rs247001	G	A	G	A	-0.0707454	-0.0327204	0.446168	0.513104	0.505275	0.0491141	0.0153159	3.85428e-06	8259	Small cell lung cancer	GCST90200266	Cis-3,4-methyleneheptanoylcarnitine levels
rs2999541	C	G	C	G	-0.102003	0.0675544	0.625607	0.65355	0.186436	0.0511313	0.0156807	7.76739e-11	8259	Small cell lung cancer	GCST90200266	Cis-3,4-methyleneheptanoylcarnitine levels
rs324420	A	C	A	C	-0.0846083	0.0383	0.208571	0.284348	0.477705	0.0539438	0.0186619	5.79481e-06	8259	Small cell lung cancer	GCST90200266	Cis-3,4-methyleneheptanoylcarnitine levels
rs4740797	A	G	A	G	0.132106	0.00984331	0.0829873	0.105682	0.901817	0.0797895	0.0275694	1.65317e-06	8259	Small cell lung cancer	GCST90200266	Cis-3,4-methyleneheptanoylcarnitine levels
rs476451	T	C	T	C	0.0867827	0.0279275	0.76303	0.713198	0.603316	0.0537441	0.0179656	1.36196e-06	8259	Small cell lung cancer	GCST90200266	Cis-3,4-methyleneheptanoylcarnitine levels
rs4770259	A	C	A	C	0.132541	-0.108143	0.0757193	0.0595089	0.294463	0.103152	0.0293301	6.21452e-06	8259	Small cell lung cancer	GCST90200266	Cis-3,4-methyleneheptanoylcarnitine levels
rs56212584	G	A	G	A	-0.116414	-0.0566953	0.101419	0.105113	0.489029	0.0819469	0.0248532	2.81215e-06	8259	Small cell lung cancer	GCST90200266	Cis-3,4-methyleneheptanoylcarnitine levels
rs662138	G	C	G	C	-0.245472	-0.0443992	0.174671	0.14708	0.519625	0.0689511	0.0198946	5.61071e-35	8259	Small cell lung cancer	GCST90200266	Cis-3,4-methyleneheptanoylcarnitine levels
rs72802659	C	G	C	G	-0.141694	0.010429	0.0679255	0.0470891	0.928297	0.115893	0.0301116	2.53102e-06	8259	Small cell lung cancer	GCST90200266	Cis-3,4-methyleneheptanoylcarnitine levels
rs78382346	A	G	A	G	-0.128511	0.112259	0.0823322	0.0965695	0.178764	0.0834906	0.0273301	2.57379e-06	8259	Small cell lung cancer	GCST90200266	Cis-3,4-methyleneheptanoylcarnitine levels
rs80254170	G	A	G	A	-0.257157	-0.00696703	0.0752636	0.0703269	0.941171	0.0944071	0.0284005	1.36992e-19	8259	Small cell lung cancer	GCST90200266	Cis-3,4-methyleneheptanoylcarnitine levels
rs10011572	T	G	T	G	-0.0926567	0.0635467	0.829274	0.773131	0.280139	0.0588392	0.0204757	6.0337e-06	7943	Small cell lung cancer	GCST90200362	Succinate levels
rs11176426	T	C	T	C	0.117747	0.069461	0.0977034	0.045577	0.548274	0.115701	0.0260672	6.27123e-06	7943	Small cell lung cancer	GCST90200362	Succinate levels
rs112395657	G	A	G	A	-0.207437	0.067691	0.0306509	0.0431038	0.573507	0.120255	0.0450335	4.09913e-06	7943	Small cell lung cancer	GCST90200362	Succinate levels
rs117024175	T	C	T	C	-1.49269	0.0347784	0.000567322	0.0549269	0.748609	0.108522	0.324998	4.3708e-06	7943	Small cell lung cancer	GCST90200362	Succinate levels
rs118001555	A	G	A	G	0.411317	0.155626	0.00815939	0.00727199	0.585043	0.285012	0.0858296	1.6492e-06	7943	Small cell lung cancer	GCST90200362	Succinate levels
rs118145288	C	A	C	A	-0.206492	-0.11424	0.0314082	0.0362587	0.385304	0.131588	0.0449668	4.38834e-06	7943	Small cell lung cancer	GCST90200362	Succinate levels
rs12207685	T	C	T	C	-0.222838	-0.0341329	0.0252175	0.048862	0.766604	0.114995	0.0496088	7.05938e-06	7943	Small cell lung cancer	GCST90200362	Succinate levels
rs1333261	T	C	T	C	-0.0871587	-0.0157932	0.234953	0.319378	0.76295	0.0523632	0.0185301	2.55579e-06	7943	Small cell lung cancer	GCST90200362	Succinate levels
rs138715624	T	C	T	C	-0.335794	-0.0481959	0.011831	0.0141173	0.825649	0.218789	0.0717246	2.84484e-06	7943	Small cell lung cancer	GCST90200362	Succinate levels
rs139641222	C	T	C	T	-0.366247	0.108906	0.00965202	0.0189668	0.558639	0.186206	0.0792815	3.84533e-06	7943	Small cell lung cancer	GCST90200362	Succinate levels
rs34466066	G	T	G	T	-0.0929812	-0.0611176	0.16757	0.134674	0.39556	0.0719388	0.0207978	7.79595e-06	7943	Small cell lung cancer	GCST90200362	Succinate levels
rs390266	A	G	A	G	0.0791891	0.0243063	0.286215	0.205785	0.692331	0.0614269	0.01709	3.59263e-06	7943	Small cell lung cancer	GCST90200362	Succinate levels
rs4837476	C	T	C	T	-0.0914604	-0.0470842	0.188935	0.264395	0.395131	0.0553704	0.0196758	3.34575e-06	7943	Small cell lung cancer	GCST90200362	Succinate levels
rs533055952	C	A	C	A	0.127624	-0.0891447	0.0811684	0.0875687	0.303076	0.0865601	0.0283305	6.64216e-06	7943	Small cell lung cancer	GCST90200362	Succinate levels
rs6784383	C	T	C	T	0.307822	0.241281	0.0137574	0.028243	0.104307	0.148543	0.066611	3.81565e-06	7943	Small cell lung cancer	GCST90200362	Succinate levels
rs6794935	T	G	T	G	0.0825503	0.0606076	0.752261	0.690819	0.259273	0.0537248	0.0186111	9.18455e-06	7943	Small cell lung cancer	GCST90200362	Succinate levels
rs75039175	T	C	T	C	0.391887	0.11394	0.00750221	0.0105752	0.641682	0.244849	0.088507	9.52232e-06	7943	Small cell lung cancer	GCST90200362	Succinate levels
rs75063089	A	G	A	G	-0.443762	0.103468	0.00738077	0.00316908	0.813068	0.437554	0.0899821	8.15279e-07	7943	Small cell lung cancer	GCST90200362	Succinate levels
rs75318517	T	C	T	C	-0.231443	0.168669	0.02269	0.00882798	0.503344	0.252032	0.0522607	9.48391e-06	7943	Small cell lung cancer	GCST90200362	Succinate levels
rs75668162	T	C	T	C	-0.374901	-0.180974	0.0093246	0.00206305	0.732222	0.528899	0.0808559	3.54099e-06	7943	Small cell lung cancer	GCST90200362	Succinate levels
rs75840919	T	C	T	C	0.218053	-0.0752583	0.02701	0.0237383	0.633047	0.157628	0.0480726	5.73585e-06	7943	Small cell lung cancer	GCST90200362	Succinate levels
rs77933094	C	T	C	T	-0.347294	0.232964	0.00974314	0.0087301	0.388091	0.269921	0.0782691	9.11467e-06	7943	Small cell lung cancer	GCST90200362	Succinate levels
rs78010144	G	A	G	A	-0.457238	-0.210823	0.00667927	0.00678507	0.485048	0.30195	0.0952845	1.59729e-06	7943	Small cell lung cancer	GCST90200362	Succinate levels
rs79884158	T	C	T	C	-0.384004	0.133271	0.00819156	0.00440688	0.712776	0.36202	0.0855067	7.09155e-06	7943	Small cell lung cancer	GCST90200362	Succinate levels
rs9905991	G	A	G	A	0.0718758	0.035003	0.545215	0.533508	0.474501	0.0489432	0.0157695	5.16671e-06	7943	Small cell lung cancer	GCST90200362	Succinate levels
rs10011993	C	A	C	A	0.0809351	0.0400621	0.381019	0.439799	0.416568	0.0493138	0.0154775	1.70236e-07	8255	Small cell lung cancer	GCST90200258	2-hydroxy-4-(methylthio)butanoic acid levels
rs10201698	C	G	C	G	0.0723808	0.0187664	0.34712	0.348465	0.714092	0.0512232	0.0159664	5.80624e-06	8255	Small cell lung cancer	GCST90200258	2-hydroxy-4-(methylthio)butanoic acid levels
rs10766467	C	T	C	T	-0.170109	0.0152026	0.539916	0.527134	0.755456	0.0488116	0.0148559	2.33439e-30	8255	Small cell lung cancer	GCST90200258	2-hydroxy-4-(methylthio)butanoic acid levels
rs10846866	A	T	A	T	-0.0795386	-0.0271538	0.287423	0.330354	0.600157	0.0518031	0.0169815	2.81544e-06	8255	Small cell lung cancer	GCST90200258	2-hydroxy-4-(methylthio)butanoic acid levels
rs10923821	T	C	T	C	0.0767595	-0.0116674	0.662956	0.71446	0.829418	0.0541541	0.0163212	2.56298e-06	8255	Small cell lung cancer	GCST90200258	2-hydroxy-4-(methylthio)butanoic acid levels
rs113090967	A	G	A	G	0.0975091	-0.0722606	0.144162	0.135845	0.308481	0.070954	0.0215752	6.19887e-06	8255	Small cell lung cancer	GCST90200258	2-hydroxy-4-(methylthio)butanoic acid levels
rs114261009	A	C	A	C	-0.450884	-0.732643	0.00588664	0.0018808	0.19371	0.563709	0.0974594	3.7212e-06	8255	Small cell lung cancer	GCST90200258	2-hydroxy-4-(methylthio)butanoic acid levels
rs11522698	A	G	A	G	0.0890865	-0.0179994	0.270343	0.288038	0.739032	0.0540303	0.0172276	2.32662e-07	8255	Small cell lung cancer	GCST90200258	2-hydroxy-4-(methylthio)butanoic acid levels
rs116952655	G	T	G	T	-0.267896	-0.240371	0.0171828	0.013387	0.275285	0.220327	0.0576902	3.42234e-06	8255	Small cell lung cancer	GCST90200258	2-hydroxy-4-(methylthio)butanoic acid levels
rs13250531	C	G	C	G	0.134988	0.0612281	0.0705918	0.0723476	0.5126	0.0935075	0.029479	4.66897e-06	8255	Small cell lung cancer	GCST90200258	2-hydroxy-4-(methylthio)butanoic acid levels
rs140959752	A	C	A	C	-0.163506	0.129712	0.0434704	0.0199821	0.450337	0.171838	0.0370121	9.97848e-06	8255	Small cell lung cancer	GCST90200258	2-hydroxy-4-(methylthio)butanoic acid levels
rs141331	A	G	A	G	0.0720263	0.00619871	0.60801	0.57998	0.900269	0.0494622	0.0154888	3.316e-06	8255	Small cell lung cancer	GCST90200258	2-hydroxy-4-(methylthio)butanoic acid levels
rs142801739	T	C	T	C	0.231748	0.0493493	0.0275514	0.0279372	0.737413	0.147188	0.045844	4.30065e-07	8255	Small cell lung cancer	GCST90200258	2-hydroxy-4-(methylthio)butanoic acid levels
rs183640109	A	G	A	G	0.222992	0.15326	0.0230263	0.0250996	0.313482	0.152052	0.0500859	8.49971e-06	8255	Small cell lung cancer	GCST90200258	2-hydroxy-4-(methylthio)butanoic acid levels
rs1846285	G	A	G	A	0.0890115	-0.00598185	0.18232	0.152866	0.929815	0.0679155	0.019355	4.24745e-06	8255	Small cell lung cancer	GCST90200258	2-hydroxy-4-(methylthio)butanoic acid levels
rs1856661	C	G	C	G	0.299331	0.173203	0.01255	0.0231109	0.288503	0.163182	0.0668853	7.63083e-06	8255	Small cell lung cancer	GCST90200258	2-hydroxy-4-(methylthio)butanoic acid levels
rs186411642	A	C	A	C	-0.556826	0.0308679	0.00406652	0.0200833	0.86007	0.175102	0.11826	2.49554e-06	8255	Small cell lung cancer	GCST90200258	2-hydroxy-4-(methylthio)butanoic acid levels
rs2126886	T	C	T	C	0.082341	0.0950445	0.784207	0.809258	0.128986	0.0626069	0.0183291	7.04362e-06	8255	Small cell lung cancer	GCST90200258	2-hydroxy-4-(methylthio)butanoic acid levels
rs2765527	C	T	C	T	-0.436372	0.0578776	0.493491	0.550754	0.237017	0.0489461	0.0142751	1e-200	8255	Small cell lung cancer	GCST90200258	2-hydroxy-4-(methylthio)butanoic acid levels
rs4656106	C	T	C	T	-0.109283	0.067786	0.164955	0.139555	0.34212	0.0713548	0.02028	7.09698e-08	8255	Small cell lung cancer	GCST90200258	2-hydroxy-4-(methylthio)butanoic acid levels
rs490379	C	A	C	A	-0.124448	0.06887	0.13616	0.0928065	0.407968	0.0832291	0.0218311	1.19464e-08	8255	Small cell lung cancer	GCST90200258	2-hydroxy-4-(methylthio)butanoic acid levels
rs59543093	T	C	T	C	-0.185892	0.134471	0.0388031	0.027548	0.367507	0.149221	0.0385756	1.44355e-06	8255	Small cell lung cancer	GCST90200258	2-hydroxy-4-(methylthio)butanoic acid levels
rs62045233	A	C	A	C	-0.136479	0.143848	0.0637523	0.052116	0.195542	0.111135	0.0307356	8.97816e-06	8255	Small cell lung cancer	GCST90200258	2-hydroxy-4-(methylthio)butanoic acid levels
rs6425192	C	T	C	T	-0.121753	-0.0594072	0.320929	0.294225	0.267306	0.0535543	0.0159879	2.63037e-14	8255	Small cell lung cancer	GCST90200258	2-hydroxy-4-(methylthio)butanoic acid levels
rs66511710	G	A	G	A	-0.0685605	0.0397045	0.380703	0.310572	0.457051	0.053387	0.0154767	9.42741e-06	8255	Small cell lung cancer	GCST90200258	2-hydroxy-4-(methylthio)butanoic acid levels
rs75703698	C	T	C	T	0.274488	-0.199559	0.0160957	0.0059494	0.539403	0.325164	0.0602033	5.13135e-06	8255	Small cell lung cancer	GCST90200258	2-hydroxy-4-(methylthio)butanoic acid levels
rs9566434	G	T	G	T	0.586696	-0.132794	0.0034558	0.0605729	0.204342	0.104622	0.128145	4.68612e-06	8255	Small cell lung cancer	GCST90200258	2-hydroxy-4-(methylthio)butanoic acid levels
rs10013439	A	G	A	G	-0.113268	-0.0952326	0.119593	0.149256	0.162877	0.0682446	0.0255182	9.05026e-06	7051	Small cell lung cancer	GCST90200282	Picolinate levels
rs10165615	A	G	A	G	-0.0765678	0.0844965	0.526882	0.543764	0.0860161	0.0492174	0.0165386	3.66296e-06	7051	Small cell lung cancer	GCST90200282	Picolinate levels
rs1047891	A	C	A	C	-0.104752	-0.0025928	0.305733	0.323346	0.960635	0.0525319	0.017993	5.82115e-09	7051	Small cell lung cancer	GCST90200282	Picolinate levels
rs116572752	A	G	A	G	-0.222458	0.00320135	0.0305615	0.0612706	0.975668	0.10496	0.0476773	3.07255e-06	7051	Small cell lung cancer	GCST90200282	Picolinate levels
rs1170931	T	C	T	C	0.0799666	-0.0348822	0.511189	0.598161	0.483235	0.0497528	0.0166158	1.48919e-06	7051	Small cell lung cancer	GCST90200282	Picolinate levels
rs118128689	C	T	C	T	0.444047	-0.1936	0.00704927	0.020205	0.266333	0.174171	0.0991152	7.46035e-06	7051	Small cell lung cancer	GCST90200282	Picolinate levels
rs13184770	G	A	G	A	0.0754414	0.058348	0.514092	0.61234	0.24552	0.0502437	0.016819	7.27516e-06	7051	Small cell lung cancer	GCST90200282	Picolinate levels
rs148152439	A	G	A	G	-0.238828	0.536107	0.0260684	0.0114403	0.0219989	0.234069	0.0516818	3.8167e-06	7051	Small cell lung cancer	GCST90200282	Picolinate levels
rs164749	G	T	G	T	0.14552	-0.0753181	0.476969	0.420609	0.12895	0.0496084	0.0164579	9.40488e-19	7051	Small cell lung cancer	GCST90200282	Picolinate levels
rs17557932	T	C	T	C	-0.094645	0.00925448	0.255649	0.315953	0.86044	0.052638	0.0190838	7.06971e-07	7051	Small cell lung cancer	GCST90200282	Picolinate levels
rs185587631	C	G	C	G	0.352746	-0.0311587	0.0122229	0.0142738	0.879873	0.206171	0.0755844	3.05747e-06	7051	Small cell lung cancer	GCST90200282	Picolinate levels
rs3823118	A	G	A	G	0.149643	0.0593691	0.0742829	0.120034	0.430515	0.0753119	0.0316259	2.22698e-06	7051	Small cell lung cancer	GCST90200282	Picolinate levels
rs41286234	C	G	C	G	0.303256	-0.129392	0.018653	0.015905	0.524514	0.203318	0.0609158	6.41501e-07	7051	Small cell lung cancer	GCST90200282	Picolinate levels
rs4392119	C	T	C	T	0.250848	-0.192368	0.972514	0.972238	0.19667	0.148996	0.0503664	6.34331e-07	7051	Small cell lung cancer	GCST90200282	Picolinate levels
rs528053698	T	A	T	A	-0.156034	-0.12853	0.0592967	0.0482634	0.265985	0.115547	0.0351023	8.78463e-06	7051	Small cell lung cancer	GCST90200282	Picolinate levels
rs71486039	T	C	T	C	-0.289532	-0.0730582	0.0164907	0.00561884	0.832251	0.344915	0.0653581	9.42607e-06	7051	Small cell lung cancer	GCST90200282	Picolinate levels
rs72687504	A	G	A	G	0.285391	0.488068	0.0194389	0.00416707	0.213808	0.392602	0.0591008	1.373e-06	7051	Small cell lung cancer	GCST90200282	Picolinate levels
rs74747434	T	C	T	C	-0.0743448	0.0120193	0.524747	0.457679	0.80647	0.0490618	0.0166538	8.03879e-06	7051	Small cell lung cancer	GCST90200282	Picolinate levels
rs75302640	T	A	T	A	0.135653	0.0856711	0.0901851	0.101923	0.29079	0.0810981	0.0287675	2.41105e-06	7051	Small cell lung cancer	GCST90200282	Picolinate levels
rs77863699	C	T	C	T	0.539266	0.21113	0.0258486	0.0172471	0.250472	0.183719	0.051931	2.92349e-25	7051	Small cell lung cancer	GCST90200282	Picolinate levels
rs8056693	C	T	C	T	-0.41449	0.211741	0.971309	0.974685	0.175566	0.15632	0.0495836	6.30235e-17	7051	Small cell lung cancer	GCST90200282	Picolinate levels
rs9621844	T	C	T	C	-0.0815238	0.00273033	0.332413	0.330379	0.958262	0.0521707	0.0176605	3.90869e-06	7051	Small cell lung cancer	GCST90200282	Picolinate levels
rs9633689	T	C	T	C	-0.244006	0.224409	0.0274148	0.0169655	0.224508	0.184755	0.0508385	1.5895e-06	7051	Small cell lung cancer	GCST90200282	Picolinate levels
rs10014286	C	T	C	T	-0.0914222	0.0312171	0.175551	0.241544	0.586064	0.0573267	0.0204023	7.43017e-06	8228	Small cell lung cancer	GCST90200446	Arachidate (20:0) levels
rs10211727	C	T	C	T	-0.180455	0.0143044	0.0447189	0.0766364	0.878025	0.0932039	0.0370114	1.08448e-06	8228	Small cell lung cancer	GCST90200446	Arachidate (20:0) levels
rs11143057	A	T	A	T	-0.0734566	0.0129153	0.601459	0.619085	0.797419	0.0503151	0.0161646	5.51227e-06	8228	Small cell lung cancer	GCST90200446	Arachidate (20:0) levels
rs112726409	A	G	A	G	0.0994932	0.0844351	0.145893	0.141459	0.230536	0.0704225	0.0221738	7.224e-06	8228	Small cell lung cancer	GCST90200446	Arachidate (20:0) levels
rs115172531	A	G	A	G	-0.25463	0.291325	0.0195864	0.0267972	0.0500564	0.148674	0.0560819	5.61659e-06	8228	Small cell lung cancer	GCST90200446	Arachidate (20:0) levels
rs115923460	T	A	T	A	0.281498	-0.0504527	0.0154671	0.0148076	0.800911	0.200075	0.0630274	7.95899e-06	8228	Small cell lung cancer	GCST90200446	Arachidate (20:0) levels
rs117531849	C	A	C	A	0.310913	-0.355423	0.014056	0.00244925	0.448506	0.468953	0.0659517	2.42606e-06	8228	Small cell lung cancer	GCST90200446	Arachidate (20:0) levels
rs11755828	A	G	A	G	-0.131336	0.00813932	0.0781326	0.139676	0.907394	0.0699696	0.0290043	5.95034e-06	8228	Small cell lung cancer	GCST90200446	Arachidate (20:0) levels
rs117578898	T	A	T	A	-0.339656	-0.196032	0.0118873	0.0143255	0.33298	0.202485	0.071383	1.95302e-06	8228	Small cell lung cancer	GCST90200446	Arachidate (20:0) levels
rs141844637	A	C	A	C	0.25111	-0.157212	0.020294	0.0304023	0.274595	0.143895	0.0560387	7.42869e-06	8228	Small cell lung cancer	GCST90200446	Arachidate (20:0) levels
rs143771867	A	G	A	G	-0.197317	0.189153	0.0335058	0.0235889	0.253269	0.165568	0.0428993	4.2344e-06	8228	Small cell lung cancer	GCST90200446	Arachidate (20:0) levels
rs146972161	G	A	G	A	0.497628	-0.149178	0.00554	0.0227801	0.376911	0.16883	0.104643	1.97951e-06	8228	Small cell lung cancer	GCST90200446	Arachidate (20:0) levels
rs1736555	G	A	G	A	0.0750494	-0.0139059	0.303721	0.324132	0.790508	0.0523465	0.0168498	8.42714e-06	8228	Small cell lung cancer	GCST90200446	Arachidate (20:0) levels
rs2127996	A	G	A	G	-0.088801	0.0126393	0.191418	0.211242	0.833595	0.0601605	0.0199788	8.79868e-06	8228	Small cell lung cancer	GCST90200446	Arachidate (20:0) levels
rs539511656	A	G	A	G	0.364008	-0.00154828	0.0100026	0.0897964	0.986356	0.09054	0.0802952	5.80488e-06	8228	Small cell lung cancer	GCST90200446	Arachidate (20:0) levels
rs6754993	A	G	A	G	-0.323133	-0.0897581	0.987771	0.982933	0.666644	0.208372	0.0708985	5.17216e-06	8228	Small cell lung cancer	GCST90200446	Arachidate (20:0) levels
rs72728621	A	C	A	C	-0.108485	-0.0422412	0.150604	0.1294	0.561039	0.0726669	0.0216286	5.2818e-07	8228	Small cell lung cancer	GCST90200446	Arachidate (20:0) levels
rs75367138	C	G	C	G	0.0955024	-0.0667702	0.185321	0.196566	0.278023	0.0615523	0.0200829	1.9804e-06	8228	Small cell lung cancer	GCST90200446	Arachidate (20:0) levels
rs75479618	G	T	G	T	-0.164228	0.136988	0.0473755	0.0262507	0.356821	0.148668	0.0362938	6.04103e-06	8228	Small cell lung cancer	GCST90200446	Arachidate (20:0) levels
rs75844056	T	G	T	G	0.17317	0.00426667	0.0462287	0.0774021	0.963658	0.0936421	0.0369008	2.69423e-06	8228	Small cell lung cancer	GCST90200446	Arachidate (20:0) levels
rs76212203	A	G	A	G	0.203055	0.468915	0.0300816	0.0120612	0.0284852	0.214064	0.045209	7.07352e-06	8228	Small cell lung cancer	GCST90200446	Arachidate (20:0) levels
rs7782319	G	A	G	A	-0.0730698	0.00202022	0.380255	0.426797	0.967405	0.0494383	0.0165355	9.91777e-06	8228	Small cell lung cancer	GCST90200446	Arachidate (20:0) levels
rs79812662	A	C	A	C	0.279354	-0.0406535	0.0160461	0.0190604	0.81631	0.17501	0.0613829	5.33906e-06	8228	Small cell lung cancer	GCST90200446	Arachidate (20:0) levels
rs9862096	G	T	G	T	0.165833	-0.0256894	0.0469283	0.0485559	0.821359	0.113772	0.0363552	5.07976e-06	8228	Small cell lung cancer	GCST90200446	Arachidate (20:0) levels
rs10014755	G	A	G	A	-0.12144	0.0392981	0.532096	0.489293	0.42754	0.0495307	0.0156035	7.09071e-15	8133	Small cell lung cancer	GCST90200917	Alpha-ketobutyrate to 3-methyl-2-oxobutyrate ratio
rs11142690	G	A	G	A	0.209088	0.0219039	0.028552	0.0192653	0.904229	0.182047	0.0467106	7.59682e-06	8133	Small cell lung cancer	GCST90200917	Alpha-ketobutyrate to 3-methyl-2-oxobutyrate ratio
rs113466620	A	G	A	G	0.218443	-0.322821	0.0263289	0.0251015	0.0401883	0.157335	0.0488984	7.92152e-06	8133	Small cell lung cancer	GCST90200917	Alpha-ketobutyrate to 3-methyl-2-oxobutyrate ratio
rs11605120	G	A	G	A	-0.101525	-0.0538179	0.133038	0.119378	0.475846	0.0754809	0.0228956	9.23858e-06	8133	Small cell lung cancer	GCST90200917	Alpha-ketobutyrate to 3-methyl-2-oxobutyrate ratio
rs117170005	G	A	G	A	0.373063	-0.260688	0.00952499	0.00249422	0.600714	0.498092	0.0790896	2.3939e-06	8133	Small cell lung cancer	GCST90200917	Alpha-ketobutyrate to 3-methyl-2-oxobutyrate ratio
rs117578810	A	G	A	G	-0.270825	0.292757	0.0163117	0.00952155	0.229416	0.243586	0.0605821	7.8084e-06	8133	Small cell lung cancer	GCST90200917	Alpha-ketobutyrate to 3-methyl-2-oxobutyrate ratio
rs118135994	T	A	T	A	-0.196667	-0.10604	0.0325309	0.0265114	0.498403	0.156631	0.0440195	7.90579e-06	8133	Small cell lung cancer	GCST90200917	Alpha-ketobutyrate to 3-methyl-2-oxobutyrate ratio
rs13388164	T	C	T	C	-0.406262	-0.294481	0.00751972	0.0239266	0.0604937	0.156874	0.0898539	6.1441e-06	8133	Small cell lung cancer	GCST90200917	Alpha-ketobutyrate to 3-methyl-2-oxobutyrate ratio
rs148703016	C	G	C	G	-0.233635	0.498844	0.0237771	0.00930023	0.0431996	0.246736	0.0510851	4.79759e-06	8133	Small cell lung cancer	GCST90200917	Alpha-ketobutyrate to 3-methyl-2-oxobutyrate ratio
rs1638751	G	A	G	A	0.130067	-0.0665645	0.0781115	0.138359	0.345715	0.070593	0.0290366	7.48392e-06	8133	Small cell lung cancer	GCST90200917	Alpha-ketobutyrate to 3-methyl-2-oxobutyrate ratio
rs17385872	A	C	A	C	0.084772	0.0110925	0.248261	0.223308	0.848604	0.0581063	0.0180267	2.56898e-06	8133	Small cell lung cancer	GCST90200917	Alpha-ketobutyrate to 3-methyl-2-oxobutyrate ratio
rs1811676	G	A	G	A	-0.0993646	0.0563906	0.141437	0.13426	0.429133	0.0713195	0.0223742	8.95296e-06	8133	Small cell lung cancer	GCST90200917	Alpha-ketobutyrate to 3-methyl-2-oxobutyrate ratio
rs1895645	T	C	T	C	-0.0702403	0.0165754	0.567591	0.488287	0.734324	0.0488406	0.0157659	8.38186e-06	8133	Small cell lung cancer	GCST90200917	Alpha-ketobutyrate to 3-methyl-2-oxobutyrate ratio
rs200986045	A	C	A	C	-0.578451	0.968369	0.00351678	0.00114641	0.166682	0.700223	0.130932	9.96436e-06	8133	Small cell lung cancer	GCST90200917	Alpha-ketobutyrate to 3-methyl-2-oxobutyrate ratio
rs4736695	G	A	G	A	-0.0880437	0.0479884	0.298253	0.288179	0.378013	0.0544356	0.0170325	2.35135e-07	8133	Small cell lung cancer	GCST90200917	Alpha-ketobutyrate to 3-methyl-2-oxobutyrate ratio
rs563588	A	G	A	G	-0.0699604	0.000613215	0.443864	0.442921	0.990036	0.0491014	0.0157733	9.19147e-06	8133	Small cell lung cancer	GCST90200917	Alpha-ketobutyrate to 3-methyl-2-oxobutyrate ratio
rs59974919	G	A	G	A	0.195448	0.363894	0.0435746	0.00841979	0.190514	0.277981	0.0382603	3.24939e-07	8133	Small cell lung cancer	GCST90200917	Alpha-ketobutyrate to 3-methyl-2-oxobutyrate ratio
rs62395160	G	C	G	C	0.139606	0.0627544	0.075228	0.0432142	0.606299	0.121767	0.0297052	2.60539e-06	8133	Small cell lung cancer	GCST90200917	Alpha-ketobutyrate to 3-methyl-2-oxobutyrate ratio
rs71656866	A	G	A	G	0.111376	0.000377722	0.103579	0.114956	0.996096	0.0772034	0.0251958	9.85145e-06	8133	Small cell lung cancer	GCST90200917	Alpha-ketobutyrate to 3-methyl-2-oxobutyrate ratio
rs744927	G	A	G	A	0.0928805	-0.0203694	0.816246	0.81946	0.751777	0.0643994	0.0204571	5.61829e-06	8133	Small cell lung cancer	GCST90200917	Alpha-ketobutyrate to 3-methyl-2-oxobutyrate ratio
rs75716985	A	C	A	C	0.235109	0.0688417	0.0222742	0.0496548	0.552356	0.11585	0.052067	6.31656e-06	8133	Small cell lung cancer	GCST90200917	Alpha-ketobutyrate to 3-methyl-2-oxobutyrate ratio
rs77137219	C	G	C	G	0.401242	0.318239	0.00770654	0.0372748	0.0073597	0.118741	0.0873739	4.38504e-06	8133	Small cell lung cancer	GCST90200917	Alpha-ketobutyrate to 3-methyl-2-oxobutyrate ratio
rs8054514	G	T	G	T	-0.102761	0.00794107	0.141888	0.0857166	0.92796	0.0878322	0.0224894	4.89304e-06	8133	Small cell lung cancer	GCST90200917	Alpha-ketobutyrate to 3-methyl-2-oxobutyrate ratio
rs10014780	G	A	G	A	-0.0956574	0.0613927	0.159583	0.154355	0.372879	0.068896	0.0209224	4.83094e-06	8289	Small cell lung cancer	GCST90199628	3-methylhistidine levels
rs10181994	T	A	T	A	0.0821837	0.103999	0.691427	0.728214	0.0568002	0.0545973	0.0169317	1.21096e-06	8289	Small cell lung cancer	GCST90199628	3-methylhistidine levels
rs10966648	T	C	T	C	-0.0937684	-0.0184079	0.745054	0.801885	0.76372	0.061237	0.0178574	1.51321e-07	8289	Small cell lung cancer	GCST90199628	3-methylhistidine levels
rs114734560	T	C	T	C	-0.35764	-0.0903083	0.0102702	0.0240398	0.585814	0.16573	0.076823	3.23383e-06	8289	Small cell lung cancer	GCST90199628	3-methylhistidine levels
rs117090299	C	T	C	T	-0.295449	0.649633	0.0137094	0.00746996	0.0183075	0.275345	0.0654447	6.34695e-06	8289	Small cell lung cancer	GCST90199628	3-methylhistidine levels
rs117771460	A	G	A	G	0.264482	-0.120339	0.0170496	0.0139467	0.545718	0.199174	0.0597176	9.47246e-06	8289	Small cell lung cancer	GCST90199628	3-methylhistidine levels
rs11872731	A	G	A	G	0.135492	0.0267048	0.0719668	0.0647445	0.789409	0.0999887	0.0304621	8.67197e-06	8289	Small cell lung cancer	GCST90199628	3-methylhistidine levels
rs12138831	T	G	T	G	-0.223214	0.496366	0.0257563	0.0099727	0.0446262	0.247175	0.0486608	4.4935e-06	8289	Small cell lung cancer	GCST90199628	3-methylhistidine levels
rs12553086	G	T	G	T	0.14967	-0.0343785	0.0669778	0.0981636	0.677965	0.0827917	0.0307172	1.1018e-06	8289	Small cell lung cancer	GCST90199628	3-methylhistidine levels
rs13234372	A	G	A	G	-0.0821865	0.0690753	0.309524	0.280105	0.202747	0.0542292	0.0166991	8.58358e-07	8289	Small cell lung cancer	GCST90199628	3-methylhistidine levels
rs138750865	T	C	T	C	0.229043	0.00319576	0.0259304	0.019733	0.985532	0.176229	0.0483745	2.19298e-06	8289	Small cell lung cancer	GCST90199628	3-methylhistidine levels
rs146846950	A	G	A	G	-0.535769	-0.0682686	0.00404492	0.0264358	0.659318	0.154855	0.120898	9.35434e-06	8289	Small cell lung cancer	GCST90199628	3-methylhistidine levels
rs149807477	T	C	T	C	-0.26129	0.497433	0.0171107	0.00223395	0.368859	0.553556	0.0590671	9.70658e-06	8289	Small cell lung cancer	GCST90199628	3-methylhistidine levels
rs17670800	A	G	A	G	0.0880673	-0.0755269	0.205669	0.122309	0.307028	0.0739388	0.0190393	3.73616e-06	8289	Small cell lung cancer	GCST90199628	3-methylhistidine levels
rs185076690	T	C	T	C	0.211694	0.0544048	0.0259039	0.00642146	0.850462	0.288576	0.0478147	9.53817e-06	8289	Small cell lung cancer	GCST90199628	3-methylhistidine levels
rs1857803	C	T	C	T	-0.0823134	0.114008	0.265217	0.210751	0.0559345	0.0596417	0.017447	2.38263e-06	8289	Small cell lung cancer	GCST90199628	3-methylhistidine levels
rs2518573	G	T	G	T	0.0801615	-0.073148	0.738791	0.817575	0.249221	0.0634831	0.017558	4.98237e-06	8289	Small cell lung cancer	GCST90199628	3-methylhistidine levels
rs2797978	C	T	C	T	0.120013	-0.0193106	0.0929542	0.0869807	0.824378	0.0870166	0.0263768	5.36565e-06	8289	Small cell lung cancer	GCST90199628	3-methylhistidine levels
rs4142196	A	C	A	C	-0.0772398	-0.00746186	0.739059	0.729083	0.891409	0.0546569	0.0173893	8.92094e-06	8289	Small cell lung cancer	GCST90199628	3-methylhistidine levels
rs72879030	C	G	C	G	-0.116576	0.0161249	0.106939	0.12388	0.827214	0.0738737	0.0252142	3.77474e-06	8289	Small cell lung cancer	GCST90199628	3-methylhistidine levels
rs72997812	A	G	A	G	0.0913382	0.0622098	0.174747	0.16322	0.341592	0.0654134	0.0202172	6.24738e-06	8289	Small cell lung cancer	GCST90199628	3-methylhistidine levels
rs73035811	A	G	A	G	0.121144	-0.0120695	0.0916234	0.0204658	0.945541	0.176695	0.0268809	6.58475e-06	8289	Small cell lung cancer	GCST90199628	3-methylhistidine levels
rs7516441	A	G	A	G	0.109101	-0.0315597	0.117381	0.0706368	0.739765	0.0950125	0.0246539	9.63078e-06	8289	Small cell lung cancer	GCST90199628	3-methylhistidine levels
rs75256283	A	T	A	T	0.156459	0.0446256	0.0592049	0.0444387	0.713866	0.121706	0.0328215	1.87007e-06	8289	Small cell lung cancer	GCST90199628	3-methylhistidine levels
rs752834	A	G	A	G	0.0925549	-0.0143934	0.194184	0.163085	0.827398	0.0660128	0.0194528	1.95589e-06	8289	Small cell lung cancer	GCST90199628	3-methylhistidine levels
rs75782963	A	G	A	G	0.209933	0.0725814	0.0271103	0.0118925	0.741435	0.219974	0.0472735	8.96138e-06	8289	Small cell lung cancer	GCST90199628	3-methylhistidine levels
rs7746774	G	A	G	A	-0.10469	-0.0359728	0.144171	0.101231	0.664541	0.0829532	0.021704	1.41037e-06	8289	Small cell lung cancer	GCST90199628	3-methylhistidine levels
rs9910668	C	A	C	A	0.0739981	0.113256	0.675224	0.668615	0.0283035	0.0516431	0.0163504	6.01742e-06	8289	Small cell lung cancer	GCST90199628	3-methylhistidine levels
rs10016457	T	G	T	G	-0.0680842	0.0528764	0.284499	0.340887	0.30979	0.0520611	0.0149836	5.52175e-06	8239	Small cell lung cancer	GCST90200366	Creatinine levels
rs1077697	T	C	T	C	0.0662426	-0.0342393	0.289804	0.310337	0.515131	0.0526055	0.0148642	8.33045e-06	8239	Small cell lung cancer	GCST90200366	Creatinine levels
rs115523974	T	C	T	C	0.150761	0.154655	0.0406101	0.0476716	0.179418	0.115195	0.0337177	7.77562e-06	8239	Small cell lung cancer	GCST90200366	Creatinine levels
rs116276675	A	G	A	G	0.244477	0.171674	0.0149591	0.00263133	0.73087	0.499097	0.0549765	8.71073e-06	8239	Small cell lung cancer	GCST90200366	Creatinine levels
rs117006351	T	C	T	C	-0.235316	0.160211	0.0161763	0.0163886	0.403819	0.191911	0.0525379	7.50003e-06	8239	Small cell lung cancer	GCST90200366	Creatinine levels
rs117050209	G	A	G	A	-0.194555	-0.179979	0.0241916	0.0524813	0.107395	0.111787	0.0432774	6.93947e-06	8239	Small cell lung cancer	GCST90200366	Creatinine levels
rs117340666	T	C	T	C	-0.288528	-0.145305	0.0109396	0.033805	0.283808	0.13557	0.0627287	4.23266e-06	8239	Small cell lung cancer	GCST90200366	Creatinine levels
rs118162901	G	A	G	A	-0.235754	0.31107	0.0191957	0.020299	0.0781664	0.176602	0.0475743	7.21465e-07	8239	Small cell lung cancer	GCST90200366	Creatinine levels
rs1339135	G	A	G	A	-0.0872322	-0.0168448	0.142805	0.133464	0.814936	0.0719667	0.01893	4.06299e-06	8239	Small cell lung cancer	GCST90200366	Creatinine levels
rs138595782	T	C	T	C	0.261484	0.325091	0.0129416	0.0282593	0.0287316	0.148637	0.0585173	7.87743e-06	8239	Small cell lung cancer	GCST90200366	Creatinine levels
rs140215722	A	C	A	C	0.473565	-0.0261042	0.00419861	0.0437132	0.835102	0.125403	0.102885	4.16778e-06	8239	Small cell lung cancer	GCST90200366	Creatinine levels
rs142466161	A	G	A	G	-0.326607	-0.084927	0.00810284	0.0545894	0.419439	0.105186	0.0738444	9.73853e-06	8239	Small cell lung cancer	GCST90200366	Creatinine levels
rs144707673	T	C	T	C	-0.389591	-0.649298	0.00595817	0.00152758	0.290525	0.614302	0.0856072	5.34131e-06	8239	Small cell lung cancer	GCST90200366	Creatinine levels
rs144949756	A	C	A	C	0.34176	-0.156967	0.00844779	0.0236987	0.332454	0.161958	0.0722693	2.25652e-06	8239	Small cell lung cancer	GCST90200366	Creatinine levels
rs1517571	C	A	C	A	-0.077017	0.122631	0.815185	0.830757	0.0612802	0.0655264	0.0172369	7.88966e-06	8239	Small cell lung cancer	GCST90200366	Creatinine levels
rs28419687	T	A	T	A	0.119015	-0.0804666	0.0854075	0.147103	0.242999	0.0689207	0.023755	5.44048e-07	8239	Small cell lung cancer	GCST90200366	Creatinine levels
rs2902932	A	G	A	G	0.0722652	-0.0936137	0.250154	0.320986	0.0728618	0.0521905	0.0155823	3.52374e-06	8239	Small cell lung cancer	GCST90200366	Creatinine levels
rs555470	C	T	C	T	-0.0892216	0.091857	0.137736	0.150758	0.183551	0.0690706	0.0194535	4.50966e-06	8239	Small cell lung cancer	GCST90200366	Creatinine levels
rs6882168	T	C	T	C	-0.0655226	0.0484398	0.326469	0.394798	0.332946	0.0500309	0.0142954	4.57307e-06	8239	Small cell lung cancer	GCST90200366	Creatinine levels
rs71298304	A	G	A	G	-0.20787	0.0787585	0.0211517	0.0270877	0.596666	0.148825	0.0461998	6.81523e-06	8239	Small cell lung cancer	GCST90200366	Creatinine levels
rs72804857	C	G	C	G	-0.0833659	-0.0722732	0.148966	0.140457	0.304786	0.0704262	0.0186644	7.94828e-06	8239	Small cell lung cancer	GCST90200366	Creatinine levels
rs7308622	C	T	C	T	-0.0640119	-0.0120742	0.573319	0.591822	0.80847	0.049811	0.0137006	2.97977e-06	8239	Small cell lung cancer	GCST90200366	Creatinine levels
rs76171931	G	A	G	A	0.217038	0.156319	0.0213296	0.0287082	0.298245	0.150277	0.0460139	2.39584e-06	8239	Small cell lung cancer	GCST90200366	Creatinine levels
rs76577211	C	T	C	T	-0.347693	-0.187728	0.00726407	0.00481556	0.620283	0.378905	0.0772847	6.83167e-06	8239	Small cell lung cancer	GCST90200366	Creatinine levels
rs77924615	A	G	A	G	-0.0992923	-0.0438981	0.192428	0.222995	0.455214	0.0587855	0.0171397	6.90866e-09	8239	Small cell lung cancer	GCST90200366	Creatinine levels
rs10016748	C	T	C	T	-0.097394	0.0566705	0.312771	0.279822	0.298961	0.0545609	0.0195175	6.03517e-07	5831	Small cell lung cancer	GCST90200180	Glucuronide of C12H22O4 (1) levels
rs10500601	C	T	C	T	-0.0912351	0.0842363	0.309872	0.400336	0.0920089	0.0499951	0.0201926	6.23535e-06	5831	Small cell lung cancer	GCST90200180	Glucuronide of C12H22O4 (1) levels
rs117554227	A	G	A	G	0.192527	0.0931532	0.0461961	0.0159883	0.631011	0.193946	0.0432376	8.47755e-06	5831	Small cell lung cancer	GCST90200180	Glucuronide of C12H22O4 (1) levels
rs117564438	C	T	C	T	-0.376206	-0.0757341	0.0115979	0.0931758	0.372357	0.0848972	0.0847486	9.03427e-06	5831	Small cell lung cancer	GCST90200180	Glucuronide of C12H22O4 (1) levels
rs11765210	T	C	T	C	-0.0849659	-0.0505194	0.59275	0.64045	0.323933	0.0512155	0.0191533	9.16059e-06	5831	Small cell lung cancer	GCST90200180	Glucuronide of C12H22O4 (1) levels
rs11861635	G	C	G	C	0.237803	-0.132885	0.0303344	0.0162216	0.489808	0.192416	0.0531262	7.59846e-06	5831	Small cell lung cancer	GCST90200180	Glucuronide of C12H22O4 (1) levels
rs12491981	C	T	C	T	0.17349	0.00897324	0.0908066	0.108725	0.908227	0.0778419	0.0316382	4.16876e-08	5831	Small cell lung cancer	GCST90200180	Glucuronide of C12H22O4 (1) levels
rs12938103	G	A	G	A	0.285347	-0.216277	0.0221497	0.00750671	0.44959	0.286044	0.0614467	3.42049e-06	5831	Small cell lung cancer	GCST90200180	Glucuronide of C12H22O4 (1) levels
rs135068	C	T	C	T	-0.145734	0.112557	0.912511	0.824706	0.0825087	0.0648252	0.0324143	6.92502e-06	5831	Small cell lung cancer	GCST90200180	Glucuronide of C12H22O4 (1) levels
rs1813918	G	A	G	A	0.0979885	-0.0249991	0.779167	0.749111	0.661672	0.0571271	0.0221418	9.62232e-06	5831	Small cell lung cancer	GCST90200180	Glucuronide of C12H22O4 (1) levels
rs190722836	C	T	C	T	0.490829	-0.202969	0.00707506	0.00775578	0.460646	0.275107	0.109053	6.76932e-06	5831	Small cell lung cancer	GCST90200180	Glucuronide of C12H22O4 (1) levels
rs322566	C	T	C	T	-0.096234	0.0358308	0.705768	0.688468	0.498375	0.052922	0.0203326	2.21234e-06	5831	Small cell lung cancer	GCST90200180	Glucuronide of C12H22O4 (1) levels
rs41269797	C	T	C	T	-0.272418	-0.0807907	0.0242852	0.0183699	0.651058	0.178625	0.0594151	4.53986e-06	5831	Small cell lung cancer	GCST90200180	Glucuronide of C12H22O4 (1) levels
rs6811622	T	G	T	G	0.0849124	-0.00874689	0.356748	0.363381	0.8635	0.0508775	0.0191532	9.27928e-06	5831	Small cell lung cancer	GCST90200180	Glucuronide of C12H22O4 (1) levels
rs7535988	A	G	A	G	-0.198352	-0.016373	0.947218	0.947103	0.879839	0.108306	0.0406836	1.08542e-06	5831	Small cell lung cancer	GCST90200180	Glucuronide of C12H22O4 (1) levels
rs77128843	G	A	G	A	-0.181555	-0.184554	0.0555365	0.0510036	0.097127	0.111247	0.0393386	3.9275e-06	5831	Small cell lung cancer	GCST90200180	Glucuronide of C12H22O4 (1) levels
rs78074146	A	G	A	G	-0.164628	-0.133976	0.0964187	0.0967384	0.101638	0.0818438	0.0308611	9.58254e-08	5831	Small cell lung cancer	GCST90200180	Glucuronide of C12H22O4 (1) levels
rs926396	A	G	A	G	-0.0850353	0.0264963	0.397503	0.426613	0.590582	0.0492503	0.0186639	5.21019e-06	5831	Small cell lung cancer	GCST90200180	Glucuronide of C12H22O4 (1) levels
rs10017190	T	G	T	G	0.0772922	-0.0191515	0.627306	0.638997	0.706913	0.0509342	0.0160138	1.38887e-06	8280	Small cell lung cancer	GCST90199824	4-vinylphenol sulfate levels
rs116288786	T	C	T	C	0.176295	-0.0301684	0.0408038	0.011448	0.895634	0.22998	0.0387919	5.50308e-06	8280	Small cell lung cancer	GCST90199824	4-vinylphenol sulfate levels
rs12588347	T	C	T	C	0.101799	-0.00684121	0.129271	0.128123	0.924993	0.0726654	0.022913	8.87723e-06	8280	Small cell lung cancer	GCST90199824	4-vinylphenol sulfate levels
rs139994543	C	G	C	G	-0.2884	0.217164	0.0141612	0.0111252	0.338999	0.227124	0.0650055	9.14109e-06	8280	Small cell lung cancer	GCST90199824	4-vinylphenol sulfate levels
rs140695164	G	C	G	C	0.262052	0.328244	0.0200351	0.00582598	0.33158	0.33807	0.055512	2.35106e-06	8280	Small cell lung cancer	GCST90199824	4-vinylphenol sulfate levels
rs142547134	G	A	G	A	-0.353111	-0.511733	0.00948674	0.00119305	0.507015	0.771272	0.0799296	9.97221e-06	8280	Small cell lung cancer	GCST90199824	4-vinylphenol sulfate levels
rs142694739	T	C	T	C	-0.334733	0.0832711	0.0130579	0.0172654	0.664924	0.192257	0.0686365	1.0777e-06	8280	Small cell lung cancer	GCST90199824	4-vinylphenol sulfate levels
rs17221716	G	A	G	A	-0.294615	0.315179	0.0136605	0.00361723	0.389233	0.366058	0.0652211	6.26709e-06	8280	Small cell lung cancer	GCST90199824	4-vinylphenol sulfate levels
rs17806741	A	G	A	G	0.146604	0.0201658	0.0618715	0.140395	0.776699	0.0711004	0.0320085	4.64597e-06	8280	Small cell lung cancer	GCST90199824	4-vinylphenol sulfate levels
rs2235878	C	T	C	T	0.0694705	-0.0156971	0.503672	0.482611	0.74839	0.0489366	0.0155341	7.74461e-06	8280	Small cell lung cancer	GCST90199824	4-vinylphenol sulfate levels
rs4323268	T	A	T	A	-0.0731517	-0.0376749	0.626565	0.639837	0.459564	0.050942	0.0162395	6.65111e-06	8280	Small cell lung cancer	GCST90199824	4-vinylphenol sulfate levels
rs56784286	T	C	T	C	0.694327	0.0593096	0.00253838	0.0356385	0.647811	0.129835	0.152955	5.64054e-06	8280	Small cell lung cancer	GCST90199824	4-vinylphenol sulfate levels
rs6025376	A	G	A	G	0.0877969	0.0214624	0.24419	0.28483	0.692928	0.0543508	0.0181163	1.25796e-06	8280	Small cell lung cancer	GCST90199824	4-vinylphenol sulfate levels
rs62256120	A	C	A	C	-0.15405	0.0285516	0.0654269	0.0806451	0.749658	0.0894776	0.0314109	9.3742e-07	8280	Small cell lung cancer	GCST90199824	4-vinylphenol sulfate levels
rs62388082	A	T	A	T	-0.096617	-0.0140312	0.177294	0.208874	0.815571	0.0601564	0.0208483	3.58153e-06	8280	Small cell lung cancer	GCST90199824	4-vinylphenol sulfate levels
rs71427503	C	T	C	T	-0.301123	0.561957	0.0130727	0.00302967	0.202805	0.441235	0.0678458	9.06518e-06	8280	Small cell lung cancer	GCST90199824	4-vinylphenol sulfate levels
rs72712396	C	T	C	T	-0.107914	0.0683428	0.124454	0.138804	0.328703	0.0699711	0.0231415	3.11327e-06	8280	Small cell lung cancer	GCST90199824	4-vinylphenol sulfate levels
rs72799677	C	T	C	T	-0.168498	-0.094805	0.0528288	0.0332471	0.487953	0.136692	0.0350702	1.55067e-06	8280	Small cell lung cancer	GCST90199824	4-vinylphenol sulfate levels
rs73918668	G	A	G	A	-0.209198	0.0238387	0.0271956	0.0386668	0.847836	0.124237	0.047001	8.54987e-06	8280	Small cell lung cancer	GCST90199824	4-vinylphenol sulfate levels
rs74571463	T	C	T	C	-0.251166	0.105931	0.0195732	0.0141463	0.612192	0.20896	0.0555834	6.2212e-06	8280	Small cell lung cancer	GCST90199824	4-vinylphenol sulfate levels
rs7664177	T	C	T	C	-0.124619	0.0937917	0.887091	0.903686	0.266742	0.0844516	0.0252657	8.12448e-07	8280	Small cell lung cancer	GCST90199824	4-vinylphenol sulfate levels
rs78237766	A	G	A	G	-0.198556	-0.173743	0.0500915	0.0138331	0.381731	0.198629	0.0352717	1.80908e-08	8280	Small cell lung cancer	GCST90199824	4-vinylphenol sulfate levels
rs8005363	A	G	A	G	0.0831849	-0.0181619	0.23135	0.274198	0.741647	0.0550905	0.0184217	6.31399e-06	8280	Small cell lung cancer	GCST90199824	4-vinylphenol sulfate levels
rs890779	C	T	C	T	0.0841902	-0.0686044	0.718484	0.649232	0.183884	0.0516253	0.0174052	1.3177e-06	8280	Small cell lung cancer	GCST90199824	4-vinylphenol sulfate levels
rs9566940	T	C	T	C	0.0743306	-0.0145644	0.338268	0.305527	0.783522	0.0530129	0.0163416	5.4015e-06	8280	Small cell lung cancer	GCST90199824	4-vinylphenol sulfate levels
rs10017259	A	G	A	G	-0.0830187	0.0341247	0.232527	0.295743	0.525142	0.0537026	0.0181421	4.73878e-06	8270	Small cell lung cancer	GCST90199791	1-arachidonoyl-GPE (20:4n6) levels
rs10770795	G	A	G	A	-0.123356	-0.0220051	0.13534	0.182766	0.72997	0.0637522	0.0223434	3.37226e-08	8270	Small cell lung cancer	GCST90199791	1-arachidonoyl-GPE (20:4n6) levels
rs111411231	T	C	T	C	0.176399	-0.047645	0.0457793	0.0747248	0.609521	0.0932832	0.0370185	1.88714e-06	8270	Small cell lung cancer	GCST90199791	1-arachidonoyl-GPE (20:4n6) levels
rs11519272	A	C	A	C	0.271602	0.0884211	0.166081	0.296231	0.100461	0.0538292	0.0203388	1.12462e-40	8270	Small cell lung cancer	GCST90199791	1-arachidonoyl-GPE (20:4n6) levels
rs144392547	G	T	G	T	0.333736	-0.605332	0.010925	0.00556588	0.0719217	0.336367	0.0743901	7.24706e-06	8270	Small cell lung cancer	GCST90199791	1-arachidonoyl-GPE (20:4n6) levels
rs1532085	G	A	G	A	-0.104314	0.0432182	0.623395	0.57781	0.380393	0.0492699	0.0159064	5.45555e-11	8270	Small cell lung cancer	GCST90199791	1-arachidonoyl-GPE (20:4n6) levels
rs17008864	C	T	C	T	-0.136333	0.190872	0.0889697	0.0712362	0.0460469	0.0956766	0.026888	3.97e-07	8270	Small cell lung cancer	GCST90199791	1-arachidonoyl-GPE (20:4n6) levels
rs17113588	A	G	A	G	-0.149467	-0.0413114	0.0781896	0.0709493	0.666317	0.095804	0.0285328	1.61935e-07	8270	Small cell lung cancer	GCST90199791	1-arachidonoyl-GPE (20:4n6) levels
rs1741	C	G	C	G	-0.076258	-0.00106017	0.294386	0.313446	0.983961	0.0527362	0.0169075	6.47389e-06	8270	Small cell lung cancer	GCST90199791	1-arachidonoyl-GPE (20:4n6) levels
rs174560	C	T	C	T	-0.384949	-0.0577623	0.307301	0.389025	0.246321	0.0498238	0.0161464	1.25235e-125	8270	Small cell lung cancer	GCST90199791	1-arachidonoyl-GPE (20:4n6) levels
rs1800588	T	C	T	C	0.0989176	-0.0245128	0.214754	0.248629	0.664756	0.0565651	0.0188023	1.43321e-07	8270	Small cell lung cancer	GCST90199791	1-arachidonoyl-GPE (20:4n6) levels
rs186419492	A	G	A	G	-0.360176	-0.42362	0.0101261	0.00688925	0.150406	0.294569	0.0762319	2.30399e-06	8270	Small cell lung cancer	GCST90199791	1-arachidonoyl-GPE (20:4n6) levels
rs2093777	C	T	C	T	0.0694136	0.0648833	0.425551	0.431736	0.189835	0.0494889	0.0154991	7.51504e-06	8270	Small cell lung cancer	GCST90199791	1-arachidonoyl-GPE (20:4n6) levels
rs2243884	C	T	C	T	-0.0849616	-0.015305	0.246116	0.214551	0.798713	0.0600163	0.0181134	2.72473e-06	8270	Small cell lung cancer	GCST90199791	1-arachidonoyl-GPE (20:4n6) levels
rs262145	G	T	G	T	-0.0783967	-0.0149163	0.700825	0.695482	0.779704	0.0533289	0.0170875	4.47626e-06	8270	Small cell lung cancer	GCST90199791	1-arachidonoyl-GPE (20:4n6) levels
rs2935562	G	C	G	C	-0.0924787	0.0856429	0.816402	0.794714	0.158072	0.0606714	0.0201338	4.36504e-06	8270	Small cell lung cancer	GCST90199791	1-arachidonoyl-GPE (20:4n6) levels
rs2980882	G	A	G	A	-0.0822252	-0.0426932	0.47597	0.469781	0.380697	0.0487024	0.0153516	8.50248e-08	8270	Small cell lung cancer	GCST90199791	1-arachidonoyl-GPE (20:4n6) levels
rs34813941	T	C	T	C	-0.187655	-0.198561	0.0342166	0.0193467	0.262061	0.177044	0.0423818	9.52328e-06	8270	Small cell lung cancer	GCST90199791	1-arachidonoyl-GPE (20:4n6) levels
rs3851665	A	G	A	G	0.0814589	0.0234839	0.23949	0.287578	0.663271	0.0539363	0.0182291	7.87227e-06	8270	Small cell lung cancer	GCST90199791	1-arachidonoyl-GPE (20:4n6) levels
rs55837305	A	G	A	G	-0.154979	0.184515	0.0551712	0.0558801	0.0865605	0.107663	0.0334877	3.6931e-06	8270	Small cell lung cancer	GCST90199791	1-arachidonoyl-GPE (20:4n6) levels
rs56099367	C	T	C	T	-0.129794	-0.0784349	0.0741125	0.0455251	0.509271	0.118845	0.0291473	8.46629e-06	8270	Small cell lung cancer	GCST90199791	1-arachidonoyl-GPE (20:4n6) levels
rs61781291	A	T	A	T	0.0853201	0.0160153	0.252895	0.231319	0.782943	0.058135	0.0177873	1.61318e-06	8270	Small cell lung cancer	GCST90199791	1-arachidonoyl-GPE (20:4n6) levels
rs6736301	A	G	A	G	-0.280685	0.176498	0.983639	0.976633	0.266605	0.158876	0.0615347	5.08094e-06	8270	Small cell lung cancer	GCST90199791	1-arachidonoyl-GPE (20:4n6) levels
rs68175566	T	G	T	G	0.0914147	0.0184978	0.164215	0.127799	0.800285	0.0731202	0.0206951	9.99774e-06	8270	Small cell lung cancer	GCST90199791	1-arachidonoyl-GPE (20:4n6) levels
rs6994059	A	C	A	C	-0.0813717	0.0811465	0.255178	0.319087	0.125822	0.0530097	0.0180307	6.39301e-06	8270	Small cell lung cancer	GCST90199791	1-arachidonoyl-GPE (20:4n6) levels
rs7253806	C	T	C	T	0.190452	-0.206466	0.0339106	0.0311809	0.136289	0.138591	0.0425557	7.62865e-06	8270	Small cell lung cancer	GCST90199791	1-arachidonoyl-GPE (20:4n6) levels
rs73218916	G	A	G	A	0.229632	0.104469	0.0248409	0.0591186	0.318279	0.104678	0.0494845	3.47606e-06	8270	Small cell lung cancer	GCST90199791	1-arachidonoyl-GPE (20:4n6) levels
rs76818325	A	G	A	G	0.122694	0.0385702	0.0865867	0.0505006	0.731826	0.112549	0.0273352	7.17197e-06	8270	Small cell lung cancer	GCST90199791	1-arachidonoyl-GPE (20:4n6) levels
rs77263412	T	A	T	A	0.14436	-0.12332	0.0617916	0.0414318	0.309759	0.121411	0.0318126	5.68348e-06	8270	Small cell lung cancer	GCST90199791	1-arachidonoyl-GPE (20:4n6) levels
rs78883782	C	T	C	T	0.416436	0.0140999	0.00738231	0.0268959	0.927585	0.155141	0.0878548	2.1367e-06	8270	Small cell lung cancer	GCST90199791	1-arachidonoyl-GPE (20:4n6) levels
rs80318161	T	C	T	C	0.251687	0.0772938	0.0205704	0.00830666	0.776392	0.272137	0.0540826	3.25932e-06	8270	Small cell lung cancer	GCST90199791	1-arachidonoyl-GPE (20:4n6) levels
rs907035	A	G	A	G	-0.0799857	-0.0222794	0.524342	0.691085	0.67391	0.0529469	0.0156033	2.95643e-07	8270	Small cell lung cancer	GCST90199791	1-arachidonoyl-GPE (20:4n6) levels
rs9909922	C	T	C	T	0.117923	0.10477	0.11165	0.112869	0.171588	0.0766359	0.0244811	1.4579e-06	8270	Small cell lung cancer	GCST90199791	1-arachidonoyl-GPE (20:4n6) levels
rs10018182	G	T	G	T	-0.0741575	0.0261362	0.465064	0.575503	0.597255	0.0494673	0.0160715	3.94559e-06	7798	Small cell lung cancer	GCST90200469	X-11483 levels
rs10947493	C	T	C	T	0.12301	-0.0125374	0.108422	0.132487	0.861593	0.0719111	0.0254767	1.37675e-06	7798	Small cell lung cancer	GCST90200469	X-11483 levels
rs112799949	G	A	G	A	0.444164	0.244187	0.00631281	0.00169631	0.668944	0.571067	0.0980074	5.84421e-06	7798	Small cell lung cancer	GCST90200469	X-11483 levels
rs114653027	A	G	A	G	-0.295621	-0.175476	0.0174628	0.0149594	0.390616	0.204398	0.0604787	1.01856e-06	7798	Small cell lung cancer	GCST90200469	X-11483 levels
rs115895510	T	C	T	C	-0.457587	-0.0134697	0.00806036	0.0396489	0.91364	0.124204	0.0886775	2.46779e-07	7798	Small cell lung cancer	GCST90200469	X-11483 levels
rs116052463	T	C	T	C	-0.267832	0.0460007	0.018142	0.0121705	0.833469	0.218785	0.0594599	6.6558e-06	7798	Small cell lung cancer	GCST90200469	X-11483 levels
rs117685732	T	C	T	C	-0.30039	0.136903	0.0137426	0.00655213	0.64783	0.299714	0.067874	9.6127e-06	7798	Small cell lung cancer	GCST90200469	X-11483 levels
rs12201648	C	T	C	T	0.0748239	-0.056721	0.336877	0.318493	0.279243	0.0524213	0.0168856	9.37019e-06	7798	Small cell lung cancer	GCST90200469	X-11483 levels
rs12527410	C	T	C	T	0.0804474	0.0906732	0.278305	0.30514	0.0876557	0.0530906	0.0176739	5.31989e-06	7798	Small cell lung cancer	GCST90200469	X-11483 levels
rs147357603	A	G	A	G	-0.238985	-0.250075	0.027517	0.0150457	0.197295	0.193962	0.0486481	8.99109e-07	7798	Small cell lung cancer	GCST90200469	X-11483 levels
rs148659822	C	A	C	A	0.254463	-0.284413	0.021978	0.0138325	0.159172	0.202018	0.0540647	2.51844e-06	7798	Small cell lung cancer	GCST90200469	X-11483 levels
rs193284362	C	T	C	T	-0.300782	-0.0740356	0.0140211	0.0110481	0.763162	0.245695	0.0669585	7.0535e-06	7798	Small cell lung cancer	GCST90200469	X-11483 levels
rs2028403	C	A	C	A	0.0818337	-0.01882	0.29969	0.260113	0.734539	0.0555009	0.0177008	3.77948e-06	7798	Small cell lung cancer	GCST90200469	X-11483 levels
rs34623898	T	G	T	G	0.219197	0.224332	0.0300347	0.00799889	0.408026	0.271138	0.046172	2.0604e-06	7798	Small cell lung cancer	GCST90200469	X-11483 levels
rs35929027	T	C	T	C	-0.151537	0.0743761	0.0730293	0.0880851	0.387952	0.0861495	0.0304504	6.47415e-07	7798	Small cell lung cancer	GCST90200469	X-11483 levels
rs3753782	G	A	G	A	-0.0996258	-0.02714	0.149299	0.165137	0.682772	0.0664087	0.0221661	6.97323e-06	7798	Small cell lung cancer	GCST90200469	X-11483 levels
rs6018515	A	G	A	G	-0.135415	0.069724	0.917839	0.943084	0.505755	0.104775	0.0288104	2.59914e-06	7798	Small cell lung cancer	GCST90200469	X-11483 levels
rs67992891	C	G	C	G	0.0884591	-0.0479741	0.190069	0.183858	0.451321	0.0636926	0.0199692	9.43283e-06	7798	Small cell lung cancer	GCST90200469	X-11483 levels
rs7519138	A	G	A	G	-0.0774981	-0.0800666	0.306422	0.265582	0.147978	0.0553439	0.0171076	5.89721e-06	7798	Small cell lung cancer	GCST90200469	X-11483 levels
rs77857737	T	A	T	A	0.245955	-0.0738504	0.0218231	0.00924165	0.774355	0.257603	0.0539759	5.19481e-06	7798	Small cell lung cancer	GCST90200469	X-11483 levels
rs7797147	G	A	G	A	0.0834734	0.0031856	0.313364	0.319063	0.951522	0.0523986	0.0170705	1.00877e-06	7798	Small cell lung cancer	GCST90200469	X-11483 levels
rs78180636	C	T	C	T	-0.392341	-1.27888	0.00895503	0.00093773	0.150905	0.890375	0.0841963	3.16465e-06	7798	Small cell lung cancer	GCST90200469	X-11483 levels
rs78427731	T	C	T	C	-0.222893	0.0155938	0.0270218	0.0472049	0.891285	0.11409	0.0488095	4.95726e-06	7798	Small cell lung cancer	GCST90200469	X-11483 levels
rs9319915	G	A	G	A	0.425574	0.00719147	0.00699795	0.0195991	0.967229	0.175042	0.0949004	7.31108e-06	7798	Small cell lung cancer	GCST90200469	X-11483 levels
rs9922808	C	T	C	T	-0.083568	0.0527845	0.59062	0.584719	0.287337	0.0496104	0.0161635	2.3389e-07	7798	Small cell lung cancer	GCST90200469	X-11483 levels
rs10018448	G	A	G	A	0.0938716	0.0373707	0.530035	0.489394	0.450731	0.0495503	0.0148331	2.47555e-10	8208	Small cell lung cancer	GCST90199736	Alpha-hydroxyisovalerate levels
rs10225370	A	T	A	T	-0.0991324	0.00642463	0.127837	0.17543	0.920586	0.0644423	0.0220839	7.15897e-06	8208	Small cell lung cancer	GCST90199736	Alpha-hydroxyisovalerate levels
rs10802092	T	A	T	A	0.174872	0.0202343	0.592917	0.622509	0.688131	0.0504103	0.0149927	1.95116e-31	8208	Small cell lung cancer	GCST90199736	Alpha-hydroxyisovalerate levels
rs10808894	T	A	T	A	0.147132	0.166075	0.947277	0.946734	0.117663	0.106141	0.0330495	8.51272e-06	8208	Small cell lung cancer	GCST90199736	Alpha-hydroxyisovalerate levels
rs112297849	G	A	G	A	0.325275	-0.0121357	0.0101306	0.0103153	0.96061	0.245724	0.0734959	9.61022e-06	8208	Small cell lung cancer	GCST90199736	Alpha-hydroxyisovalerate levels
rs114874682	A	T	A	T	-0.20265	-0.113886	0.0337127	0.0446192	0.335254	0.11819	0.0408021	6.81206e-07	8208	Small cell lung cancer	GCST90199736	Alpha-hydroxyisovalerate levels
rs117055304	C	T	C	T	0.221934	0.215764	0.0248922	0.0174905	0.240477	0.183818	0.0473891	2.82399e-06	8208	Small cell lung cancer	GCST90199736	Alpha-hydroxyisovalerate levels
rs142429133	T	A	T	A	0.502481	-0.167992	0.00448348	0.0028303	0.715575	0.461038	0.110865	5.83301e-06	8208	Small cell lung cancer	GCST90199736	Alpha-hydroxyisovalerate levels
rs165107	T	G	T	G	-0.101703	-0.106421	0.140413	0.158389	0.113002	0.0671496	0.0211423	1.50612e-06	8208	Small cell lung cancer	GCST90199736	Alpha-hydroxyisovalerate levels
rs186454994	T	C	T	C	0.313174	0.191751	0.012043	0.0084276	0.506075	0.288363	0.0666298	2.59899e-06	8208	Small cell lung cancer	GCST90199736	Alpha-hydroxyisovalerate levels
rs1891761	G	A	G	A	-0.072877	0.0126679	0.446677	0.55307	0.796761	0.0491878	0.0148792	9.68673e-07	8208	Small cell lung cancer	GCST90199736	Alpha-hydroxyisovalerate levels
rs2393791	T	C	T	C	-0.116179	0.00907467	0.618461	0.582374	0.855491	0.0498287	0.0152288	2.36823e-14	8208	Small cell lung cancer	GCST90199736	Alpha-hydroxyisovalerate levels
rs28456695	G	C	G	C	0.220041	-0.257171	0.0246552	0.00728633	0.356494	0.278907	0.0472592	3.22328e-06	8208	Small cell lung cancer	GCST90199736	Alpha-hydroxyisovalerate levels
rs2927480	C	G	C	G	-0.0814027	0.0155063	0.296562	0.362127	0.761647	0.051122	0.0161491	4.63809e-07	8208	Small cell lung cancer	GCST90199736	Alpha-hydroxyisovalerate levels
rs3802967	C	T	C	T	-0.258766	0.010429	0.539467	0.527806	0.830702	0.048779	0.01431	4.3483e-73	8208	Small cell lung cancer	GCST90199736	Alpha-hydroxyisovalerate levels
rs541290556	T	C	T	C	-0.242104	-0.00511843	0.0191822	0.0163122	0.979756	0.201715	0.0547816	9.89578e-06	8208	Small cell lung cancer	GCST90199736	Alpha-hydroxyisovalerate levels
rs6085741	A	C	A	C	0.104775	0.0372267	0.17667	0.176434	0.559831	0.0638435	0.0194422	7.08271e-08	8208	Small cell lung cancer	GCST90199736	Alpha-hydroxyisovalerate levels
rs655558	T	C	T	C	-0.0694983	0.0178558	0.365846	0.393255	0.721122	0.050022	0.0152585	5.24565e-06	8208	Small cell lung cancer	GCST90199736	Alpha-hydroxyisovalerate levels
rs6696772	C	G	C	G	-0.0794297	-0.0271309	0.217405	0.202703	0.658647	0.0614125	0.0178739	8.83427e-06	8208	Small cell lung cancer	GCST90199736	Alpha-hydroxyisovalerate levels
rs7236320	A	G	A	G	-0.0820926	-0.0791138	0.222607	0.336248	0.124897	0.0515554	0.0176835	3.44513e-06	8208	Small cell lung cancer	GCST90199736	Alpha-hydroxyisovalerate levels
rs76197763	G	A	G	A	-0.177832	-0.0999562	0.0352458	0.0416375	0.41482	0.122579	0.0397619	7.73357e-06	8208	Small cell lung cancer	GCST90199736	Alpha-hydroxyisovalerate levels
rs950950	T	C	T	C	0.0691002	-0.0104373	0.448887	0.425252	0.831902	0.0491718	0.0146353	2.34153e-06	8208	Small cell lung cancer	GCST90199736	Alpha-hydroxyisovalerate levels
rs117241561	A	G	A	G	0.229944	-0.21744	0.0237423	0.0142559	0.304432	0.211729	0.0470377	1.01599e-06	8160	Small cell lung cancer	GCST90199967	N-acetyltaurine levels
rs118058149	C	T	C	T	-0.25194	-0.10753	0.0182972	0.00831263	0.678696	0.259582	0.0536379	2.63934e-06	8160	Small cell lung cancer	GCST90199967	N-acetyltaurine levels
rs12977772	T	G	T	G	-0.087785	-0.0720182	0.184133	0.180651	0.25634	0.0634474	0.0184632	1.98855e-06	8160	Small cell lung cancer	GCST90199967	N-acetyltaurine levels
rs139747290	A	G	A	G	0.279391	-0.342223	0.013101	0.00915381	0.17737	0.253706	0.0631094	9.55135e-06	8160	Small cell lung cancer	GCST90199967	N-acetyltaurine levels
rs142302535	G	T	G	T	-0.46071	-1.05513	0.00584472	0.000845357	0.2596	0.935946	0.0944591	1.07524e-06	8160	Small cell lung cancer	GCST90199967	N-acetyltaurine levels
rs143013804	A	G	A	G	0.258774	-0.116317	0.0156019	0.00469826	0.73187	0.339474	0.0582397	8.86065e-06	8160	Small cell lung cancer	GCST90199967	N-acetyltaurine levels
rs143418431	C	G	C	G	-0.273856	-0.351494	0.0192922	0.0134113	0.0941586	0.209991	0.0523212	1.65774e-07	8160	Small cell lung cancer	GCST90199967	N-acetyltaurine levels
rs200354496	G	A	G	A	0.0817742	-0.0163169	0.206894	0.236595	0.777277	0.0576836	0.0178014	4.3549e-06	8160	Small cell lung cancer	GCST90199967	N-acetyltaurine levels
rs2388417	T	C	T	C	0.257226	0.498529	0.015947	0.0110763	0.0111245	0.196367	0.0572501	7.02211e-06	8160	Small cell lung cancer	GCST90199967	N-acetyltaurine levels
rs373188	T	G	T	G	0.0749647	0.0358219	0.397809	0.508211	0.462855	0.0487935	0.0147908	4.01352e-07	8160	Small cell lung cancer	GCST90199967	N-acetyltaurine levels
rs4986782	A	G	A	G	-0.421347	-0.0170952	0.0182755	0.0451763	0.883102	0.116264	0.0529724	1.80436e-15	8160	Small cell lung cancer	GCST90199967	N-acetyltaurine levels
rs56213137	G	A	G	A	0.0744547	-0.0821702	0.265311	0.236111	0.15382	0.0576161	0.0162768	4.77866e-06	8160	Small cell lung cancer	GCST90199967	N-acetyltaurine levels
rs6602129	G	A	G	A	-0.309459	0.118573	0.0820351	0.0697493	0.218798	0.0964215	0.0259822	1.04455e-32	8160	Small cell lung cancer	GCST90199967	N-acetyltaurine levels
rs73850513	T	C	T	C	-0.105669	-0.0391555	0.110793	0.072935	0.675702	0.0935984	0.0229428	4.10995e-06	8160	Small cell lung cancer	GCST90199967	N-acetyltaurine levels
rs74816231	C	T	C	T	0.120468	0.101202	0.0769941	0.0931692	0.23956	0.0860498	0.0266688	6.26657e-06	8160	Small cell lung cancer	GCST90199967	N-acetyltaurine levels
rs7566439	G	A	G	A	-0.0668101	0.0471086	0.629869	0.63314	0.35287	0.050707	0.0149898	8.30982e-06	8160	Small cell lung cancer	GCST90199967	N-acetyltaurine levels
rs7654754	A	G	A	G	0.0651067	-0.0169732	0.524061	0.505639	0.728608	0.0489173	0.0143582	5.77533e-06	8160	Small cell lung cancer	GCST90199967	N-acetyltaurine levels
rs77338333	C	A	C	A	0.286574	-0.380414	0.0164498	0.0033894	0.341485	0.399916	0.0564118	3.77382e-07	8160	Small cell lung cancer	GCST90199967	N-acetyltaurine levels
rs77924615	A	G	A	G	-0.0958902	-0.0438981	0.192744	0.222995	0.455214	0.0587855	0.0185167	2.23575e-07	8160	Small cell lung cancer	GCST90199967	N-acetyltaurine levels
rs897109	A	C	A	C	0.070807	0.0381897	0.311243	0.305514	0.46994	0.052852	0.0156606	6.14499e-06	8160	Small cell lung cancer	GCST90199967	N-acetyltaurine levels
rs10019927	A	G	A	G	0.100043	0.0362579	0.8505	0.824687	0.570956	0.0639871	0.0210306	1.96494e-06	8214	Small cell lung cancer	GCST90200147	N,N,N-trimethyl-5-aminovalerate levels
rs112201728	T	C	T	C	0.176096	-0.0610265	0.0689951	0.0567826	0.560464	0.104829	0.0294943	2.36518e-09	8214	Small cell lung cancer	GCST90200147	N,N,N-trimethyl-5-aminovalerate levels
rs11239528	G	A	G	A	-0.114304	-0.105141	0.247134	0.282768	0.0507423	0.0538176	0.0173178	4.10109e-11	8214	Small cell lung cancer	GCST90200147	N,N,N-trimethyl-5-aminovalerate levels
rs114092500	G	A	G	A	-0.193598	-0.203745	0.0333456	0.036774	0.1285	0.134039	0.0414598	3.01869e-06	8214	Small cell lung cancer	GCST90200147	N,N,N-trimethyl-5-aminovalerate levels
rs115855008	C	A	C	A	-0.258933	-0.240013	0.024154	0.0116762	0.292565	0.228038	0.0489327	1.21244e-07	8214	Small cell lung cancer	GCST90200147	N,N,N-trimethyl-5-aminovalerate levels
rs117505483	G	A	G	A	0.229571	-0.0344939	0.0239547	0.0396631	0.784477	0.126124	0.0493895	3.34884e-06	8214	Small cell lung cancer	GCST90200147	N,N,N-trimethyl-5-aminovalerate levels
rs12433003	C	T	C	T	0.0963563	-0.0110567	0.157281	0.152696	0.870049	0.0675854	0.0207746	3.51485e-06	8214	Small cell lung cancer	GCST90200147	N,N,N-trimethyl-5-aminovalerate levels
rs12895751	A	G	A	G	0.0810172	-0.0771914	0.226601	0.230103	0.180972	0.0577017	0.0177748	5.16455e-06	8214	Small cell lung cancer	GCST90200147	N,N,N-trimethyl-5-aminovalerate levels
rs13124155	T	G	T	G	-0.0688793	0.0541877	0.461184	0.469668	0.268014	0.0489213	0.014973	4.2202e-06	8214	Small cell lung cancer	GCST90200147	N,N,N-trimethyl-5-aminovalerate levels
rs13336225	G	A	G	A	0.0755964	0.0168418	0.267073	0.349716	0.743295	0.0514264	0.016948	8.1771e-06	8214	Small cell lung cancer	GCST90200147	N,N,N-trimethyl-5-aminovalerate levels
rs13357247	T	C	T	C	-0.239564	0.163809	0.0494076	0.026629	0.2782	0.151064	0.0345332	3.99947e-12	8214	Small cell lung cancer	GCST90200147	N,N,N-trimethyl-5-aminovalerate levels
rs133839	T	C	T	C	-0.1961	0.169863	0.967638	0.989961	0.486428	0.244055	0.0425881	4.13332e-06	8214	Small cell lung cancer	GCST90200147	N,N,N-trimethyl-5-aminovalerate levels
rs139673448	C	A	C	A	-0.26466	-0.123401	0.017754	0.00623823	0.689627	0.308995	0.0569188	3.32292e-06	8214	Small cell lung cancer	GCST90200147	N,N,N-trimethyl-5-aminovalerate levels
rs17576821	A	G	A	G	0.12353	-0.0396825	0.0815664	0.151119	0.561931	0.0684209	0.0273894	6.47896e-06	8214	Small cell lung cancer	GCST90200147	N,N,N-trimethyl-5-aminovalerate levels
rs192570103	G	T	G	T	0.145278	0.0108898	0.0580538	0.0849281	0.90104	0.0875749	0.0320302	5.74218e-06	8214	Small cell lung cancer	GCST90200147	N,N,N-trimethyl-5-aminovalerate levels
rs258332	A	G	A	G	-0.0821948	-0.109772	0.463634	0.374023	0.0307886	0.0508252	0.0151052	5.28368e-08	8214	Small cell lung cancer	GCST90200147	N,N,N-trimethyl-5-aminovalerate levels
rs272857	A	G	A	G	-0.17937	-0.000422276	0.626691	0.507121	0.993127	0.0490233	0.0153843	2.05705e-31	8214	Small cell lung cancer	GCST90200147	N,N,N-trimethyl-5-aminovalerate levels
rs530572750	T	G	T	G	-0.316968	-0.0940264	0.0124129	0.0111543	0.679527	0.227607	0.0675827	2.73112e-06	8214	Small cell lung cancer	GCST90200147	N,N,N-trimethyl-5-aminovalerate levels
rs56012365	A	G	A	G	0.129504	0.0105264	0.0836431	0.0512401	0.924118	0.110516	0.0272939	2.08716e-06	8214	Small cell lung cancer	GCST90200147	N,N,N-trimethyl-5-aminovalerate levels
rs62133969	G	A	G	A	0.0774613	-0.0513745	0.263324	0.218317	0.390085	0.059775	0.0171578	6.34236e-06	8214	Small cell lung cancer	GCST90200147	N,N,N-trimethyl-5-aminovalerate levels
rs6999538	T	A	T	A	-0.187415	-0.32611	0.0374495	0.0063083	0.313932	0.323842	0.039467	2.04764e-06	8214	Small cell lung cancer	GCST90200147	N,N,N-trimethyl-5-aminovalerate levels
rs72654913	C	T	C	T	0.181651	0.0830573	0.0432099	0.0441205	0.498076	0.12259	0.0371589	1.0161e-06	8214	Small cell lung cancer	GCST90200147	N,N,N-trimethyl-5-aminovalerate levels
rs72696919	A	C	A	C	0.0696916	-0.175312	0.401388	0.323869	0.00078817	0.0522241	0.0154659	6.60193e-06	8214	Small cell lung cancer	GCST90200147	N,N,N-trimethyl-5-aminovalerate levels
rs75041978	T	C	T	C	-0.226941	-0.176109	0.024231	0.0465093	0.130105	0.116344	0.0489015	3.47111e-06	8214	Small cell lung cancer	GCST90200147	N,N,N-trimethyl-5-aminovalerate levels
rs75441519	A	G	A	G	0.120329	-0.0336191	0.109263	0.108356	0.670647	0.0790553	0.0248063	1.22999e-06	8214	Small cell lung cancer	GCST90200147	N,N,N-trimethyl-5-aminovalerate levels
rs76127293	A	G	A	G	-0.210826	-0.0370295	0.0256898	0.0124507	0.863672	0.215662	0.0475864	9.40652e-06	8214	Small cell lung cancer	GCST90200147	N,N,N-trimethyl-5-aminovalerate levels
rs77656158	G	A	G	A	-0.0959017	-0.197976	0.145586	0.088455	0.0206771	0.0855621	0.0213212	6.86093e-06	8214	Small cell lung cancer	GCST90200147	N,N,N-trimethyl-5-aminovalerate levels
rs8033451	C	A	C	A	-0.150825	-0.0205402	0.0532581	0.096232	0.805134	0.0832567	0.0334711	6.60179e-06	8214	Small cell lung cancer	GCST90200147	N,N,N-trimethyl-5-aminovalerate levels
rs8191944	T	C	T	C	-0.431454	-0.615299	0.00598876	0.0040111	0.0931923	0.366513	0.0976197	9.88162e-06	8214	Small cell lung cancer	GCST90200147	N,N,N-trimethyl-5-aminovalerate levels
rs9382940	T	C	T	C	0.114421	0.0137478	0.162286	0.236955	0.811837	0.0577503	0.0206573	3.04241e-08	8214	Small cell lung cancer	GCST90200147	N,N,N-trimethyl-5-aminovalerate levels
rs10020341	G	A	G	A	-0.228497	0.164478	0.980851	0.992889	0.569641	0.289277	0.0511735	8.00122e-06	8198	Small cell lung cancer	GCST90199746	Erythronate levels
rs10029860	A	C	A	C	0.0771329	-0.0169733	0.525138	0.505639	0.728606	0.0489173	0.0139792	3.43499e-08	8198	Small cell lung cancer	GCST90199746	Erythronate levels
rs1077697	T	C	T	C	0.0860267	-0.0342393	0.290373	0.310337	0.515131	0.0526055	0.0156007	3.50183e-08	8198	Small cell lung cancer	GCST90199746	Erythronate levels
rs114262076	A	G	A	G	0.394325	-0.0318514	0.00888154	0.0107633	0.897778	0.247932	0.0737304	8.88352e-08	8198	Small cell lung cancer	GCST90199746	Erythronate levels
rs12633047	T	C	T	C	0.191796	0.101444	0.0693003	0.0336052	0.446454	0.133244	0.0272697	2.01719e-12	8198	Small cell lung cancer	GCST90199746	Erythronate levels
rs13166782	C	T	C	T	-0.0677204	0.0292004	0.326773	0.378669	0.562624	0.050437	0.0150125	6.45418e-06	8198	Small cell lung cancer	GCST90199746	Erythronate levels
rs146001245	A	G	A	G	0.103566	0.0637934	0.11176	0.079661	0.48683	0.0917416	0.0223638	3.64018e-06	8198	Small cell lung cancer	GCST90199746	Erythronate levels
rs1466648	G	A	G	A	0.0685761	0.0118863	0.310781	0.349468	0.816761	0.0512973	0.0151611	6.09263e-06	8198	Small cell lung cancer	GCST90199746	Erythronate levels
rs191724608	A	T	A	T	-0.23055	-0.0678312	0.0200472	0.0172838	0.717221	0.187289	0.0505298	5.05086e-06	8198	Small cell lung cancer	GCST90199746	Erythronate levels
rs2232511	G	C	G	C	0.232416	0.185372	0.0222046	0.00715088	0.501822	0.276005	0.0473732	9.29179e-07	8198	Small cell lung cancer	GCST90199746	Erythronate levels
rs2555059	A	G	A	G	-0.0836953	-0.00934174	0.194923	0.20688	0.876208	0.0599684	0.0177347	2.36653e-06	8198	Small cell lung cancer	GCST90199746	Erythronate levels
rs34105328	T	C	T	C	-0.292822	-0.131772	0.0119106	0.00273501	0.781957	0.476106	0.0645235	5.67313e-06	8198	Small cell lung cancer	GCST90199746	Erythronate levels
rs62390644	T	C	T	C	-0.0818578	0.0495722	0.182486	0.202009	0.41557	0.0608898	0.0181213	6.26613e-06	8198	Small cell lung cancer	GCST90199746	Erythronate levels
rs7203642	G	A	G	A	-0.0961198	-0.0330476	0.190406	0.233784	0.567372	0.057783	0.0178328	7.04309e-08	8198	Small cell lung cancer	GCST90199746	Erythronate levels
rs73840299	T	C	T	C	-0.207994	-0.00873152	0.123148	0.18508	0.890615	0.0634898	0.0211326	7.39613e-23	8198	Small cell lung cancer	GCST90199746	Erythronate levels
rs75562012	G	T	G	T	0.254551	0.0457919	0.0155556	0.0195088	0.793884	0.175266	0.0566644	7.04711e-06	8198	Small cell lung cancer	GCST90199746	Erythronate levels
rs7635991	C	T	C	T	0.0885241	0.0735105	0.214932	0.158844	0.27129	0.0668219	0.0169715	1.82771e-07	8198	Small cell lung cancer	GCST90199746	Erythronate levels
rs77475145	G	C	G	C	-0.125836	-0.0245648	0.0727884	0.0928484	0.774109	0.0855902	0.0271345	3.52703e-06	8198	Small cell lung cancer	GCST90199746	Erythronate levels
rs958514	T	A	T	A	-0.117017	0.0318373	0.921311	0.931119	0.739069	0.095583	0.0258733	6.10541e-06	8198	Small cell lung cancer	GCST90199746	Erythronate levels
rs10020631	A	G	A	G	-0.178664	-0.0378643	0.238582	0.240598	0.504848	0.0567782	0.0173416	6.85239e-25	8182	Small cell lung cancer	GCST90200674	Androsterone sulfate levels
rs10185931	G	A	G	A	0.126738	-0.127585	0.0722243	0.0852885	0.143483	0.0872113	0.0283477	7.79137e-06	8182	Small cell lung cancer	GCST90200674	Androsterone sulfate levels
rs10212881	A	C	A	C	0.162205	0.0418414	0.0427079	0.0664169	0.677887	0.100738	0.0366696	9.71449e-06	8182	Small cell lung cancer	GCST90200674	Androsterone sulfate levels
rs10275052	A	G	A	G	0.0810352	-0.0114588	0.293154	0.353697	0.822878	0.0511906	0.0161535	5.26036e-07	8182	Small cell lung cancer	GCST90200674	Androsterone sulfate levels
rs10974471	T	G	T	G	0.0941479	-0.0431084	0.141396	0.104406	0.585867	0.0791219	0.0210806	7.96608e-06	8182	Small cell lung cancer	GCST90200674	Androsterone sulfate levels
rs11519272	A	C	A	C	0.0965537	0.0884211	0.16683	0.296231	0.100461	0.0538292	0.0197203	9.77228e-07	8182	Small cell lung cancer	GCST90200674	Androsterone sulfate levels
rs115775486	C	T	C	T	-0.307541	-0.135019	0.0118886	0.0021419	0.803165	0.541696	0.0688543	7.94914e-06	8182	Small cell lung cancer	GCST90200674	Androsterone sulfate levels
rs1165148	T	G	T	G	0.0861899	0.0150888	0.249602	0.225282	0.794626	0.0579654	0.017202	5.42984e-07	8182	Small cell lung cancer	GCST90200674	Androsterone sulfate levels
rs117209214	A	G	A	G	-0.75229	-0.259002	0.00758595	0.0260796	0.0910437	0.153263	0.085224	1.07326e-18	8182	Small cell lung cancer	GCST90200674	Androsterone sulfate levels
rs12549641	G	A	G	A	-0.068744	0.0570968	0.402664	0.419548	0.249194	0.04955	0.0153009	7.02876e-06	8182	Small cell lung cancer	GCST90200674	Androsterone sulfate levels
rs1260326	C	T	C	T	-0.076063	-0.0843253	0.587162	0.650095	0.0998504	0.0512437	0.0150807	4.56559e-07	8182	Small cell lung cancer	GCST90200674	Androsterone sulfate levels
rs12768534	A	G	A	G	-0.0680564	0.0690158	0.46436	0.472012	0.159465	0.0490561	0.0147742	4.09637e-06	8182	Small cell lung cancer	GCST90200674	Androsterone sulfate levels
rs138820751	T	C	T	C	-0.171607	0.0236466	0.0399557	0.0167062	0.901804	0.191652	0.0375908	4.99199e-06	8182	Small cell lung cancer	GCST90200674	Androsterone sulfate levels
rs139237479	A	G	A	G	-0.567581	0.102666	0.00354783	0.0220159	0.529526	0.163291	0.124536	5.17497e-06	8182	Small cell lung cancer	GCST90200674	Androsterone sulfate levels
rs140628452	T	C	T	C	-0.278762	0.00092541	0.0162242	0.0192191	0.996009	0.184987	0.058668	2.01898e-06	8182	Small cell lung cancer	GCST90200674	Androsterone sulfate levels
rs148982377	C	T	C	T	-1.50358	-0.134868	0.0325487	0.0866964	0.122446	0.0873167	0.038262	1e-200	8182	Small cell lung cancer	GCST90200674	Androsterone sulfate levels
rs17834682	T	C	T	C	0.197236	-0.0863495	0.0358764	0.0181548	0.642414	0.185967	0.039539	6.08818e-07	8182	Small cell lung cancer	GCST90200674	Androsterone sulfate levels
rs34445681	C	A	C	A	-0.218871	0.0927271	0.028213	0.0423842	0.449884	0.122719	0.044592	9.18702e-07	8182	Small cell lung cancer	GCST90200674	Androsterone sulfate levels
rs4246147	G	A	G	A	-0.0719284	0.0276301	0.638809	0.629016	0.584289	0.0505001	0.0154217	3.09979e-06	8182	Small cell lung cancer	GCST90200674	Androsterone sulfate levels
rs4314048	A	T	A	T	-0.0694836	-0.000338186	0.404383	0.354897	0.994714	0.0510423	0.015253	5.22829e-06	8182	Small cell lung cancer	GCST90200674	Androsterone sulfate levels
rs56225736	A	G	A	G	0.138611	0.0370238	0.137054	0.139488	0.605735	0.0717279	0.0214654	1.06497e-10	8182	Small cell lung cancer	GCST90200674	Androsterone sulfate levels
rs61939335	A	C	A	C	0.172215	0.0269676	0.0447816	0.0301425	0.850434	0.143015	0.0359097	1.62042e-06	8182	Small cell lung cancer	GCST90200674	Androsterone sulfate levels
rs62128827	T	C	T	C	-0.131302	-0.0419918	0.158198	0.150112	0.545983	0.0695469	0.0202782	9.48045e-11	8182	Small cell lung cancer	GCST90200674	Androsterone sulfate levels
rs7116362	T	C	T	C	-0.166269	0.0475339	0.0426236	0.0298541	0.745494	0.146445	0.0369342	6.73941e-06	8182	Small cell lung cancer	GCST90200674	Androsterone sulfate levels
rs72787511	C	G	C	G	-0.276905	-0.123187	0.0341314	0.0222797	0.445975	0.161632	0.0408325	1.18939e-11	8182	Small cell lung cancer	GCST90200674	Androsterone sulfate levels
rs72790679	A	G	A	G	-0.291538	-0.102201	0.0171502	0.00837727	0.703526	0.26855	0.0563141	2.25483e-07	8182	Small cell lung cancer	GCST90200674	Androsterone sulfate levels
rs73242239	C	G	C	G	0.0801387	-0.0156753	0.274568	0.312908	0.765471	0.0525482	0.0165289	1.24464e-06	8182	Small cell lung cancer	GCST90200674	Androsterone sulfate levels
rs73766949	T	A	T	A	-0.339202	0.304472	0.0103415	0.00696108	0.305118	0.296895	0.0725844	2.9653e-06	8182	Small cell lung cancer	GCST90200674	Androsterone sulfate levels
rs74421372	T	A	T	A	0.225592	-0.0395511	0.0264721	0.0117392	0.868876	0.239579	0.0468489	1.46961e-06	8182	Small cell lung cancer	GCST90200674	Androsterone sulfate levels
rs75208241	T	C	T	C	-0.254381	0.0774583	0.018412	0.0443071	0.503912	0.115895	0.0553125	4.24557e-06	8182	Small cell lung cancer	GCST90200674	Androsterone sulfate levels
rs76136208	T	C	T	C	-0.331696	-0.0709373	0.0108908	0.0417722	0.566304	0.123691	0.0712082	3.19124e-06	8182	Small cell lung cancer	GCST90200674	Androsterone sulfate levels
rs76205362	C	T	C	T	-0.218954	-0.0403677	0.0237948	0.0430483	0.741816	0.122531	0.0486958	6.91253e-06	8182	Small cell lung cancer	GCST90200674	Androsterone sulfate levels
rs77670276	G	A	G	A	-0.0932627	0.0623198	0.142962	0.148922	0.363035	0.0685136	0.0210958	9.82888e-06	8182	Small cell lung cancer	GCST90200674	Androsterone sulfate levels
rs77721309	T	C	T	C	0.335063	0.165792	0.0097558	0.0168561	0.408221	0.200466	0.0756961	9.58104e-06	8182	Small cell lung cancer	GCST90200674	Androsterone sulfate levels
rs8008584	C	T	C	T	0.0683946	-0.0106893	0.562226	0.657565	0.835894	0.0516023	0.0153764	8.66678e-06	8182	Small cell lung cancer	GCST90200674	Androsterone sulfate levels
rs80344133	A	C	A	C	-0.08387	-0.120787	0.192208	0.151614	0.0736292	0.0675202	0.0187147	7.41226e-06	8182	Small cell lung cancer	GCST90200674	Androsterone sulfate levels
rs10021230	A	T	A	T	0.0832449	-0.0710218	0.224178	0.223302	0.224306	0.0584466	0.0182089	4.83846e-06	8173	Small cell lung cancer	GCST90199893	Cis-4-decenoate (10:1n6) levels
rs11205002	G	T	G	T	-0.080969	-0.120968	0.663842	0.692851	0.0225715	0.0530419	0.0160915	4.859e-07	8173	Small cell lung cancer	GCST90199893	Cis-4-decenoate (10:1n6) levels
rs112085223	C	A	C	A	0.160282	-0.129278	0.0488796	0.044859	0.273666	0.118098	0.0353666	5.84263e-06	8173	Small cell lung cancer	GCST90199893	Cis-4-decenoate (10:1n6) levels
rs117734990	C	T	C	T	-0.218996	-0.0665121	0.0248447	0.0533263	0.549613	0.111161	0.0492138	8.59153e-06	8173	Small cell lung cancer	GCST90199893	Cis-4-decenoate (10:1n6) levels
rs12445598	T	C	T	C	-0.0737181	0.00851639	0.296896	0.271196	0.876671	0.054877	0.0164902	7.80633e-06	8173	Small cell lung cancer	GCST90199893	Cis-4-decenoate (10:1n6) levels
rs138999278	T	C	T	C	0.239529	0.0277817	0.0279583	0.0347116	0.837488	0.13545	0.045975	1.88846e-07	8173	Small cell lung cancer	GCST90199893	Cis-4-decenoate (10:1n6) levels
rs1418026	T	C	T	C	0.125848	-0.0234122	0.904521	0.886612	0.761067	0.0769936	0.0259153	1.197e-06	8173	Small cell lung cancer	GCST90199893	Cis-4-decenoate (10:1n6) levels
rs143180009	T	A	T	A	0.267934	-0.189191	0.0179737	0.0208223	0.270749	0.171782	0.057457	3.11325e-06	8173	Small cell lung cancer	GCST90199893	Cis-4-decenoate (10:1n6) levels
rs1458352	G	A	G	A	-0.087431	0.144525	0.783138	0.803655	0.0186312	0.061426	0.0183933	1.99998e-06	8173	Small cell lung cancer	GCST90199893	Cis-4-decenoate (10:1n6) levels
rs146431908	C	A	C	A	-0.370853	-0.323087	0.00897467	0.00724751	0.246612	0.278856	0.0802382	3.80249e-06	8173	Small cell lung cancer	GCST90199893	Cis-4-decenoate (10:1n6) levels
rs149556176	C	T	C	T	0.395567	0.875927	0.0142209	0.00313303	0.043944	0.434784	0.0640903	6.74191e-10	8173	Small cell lung cancer	GCST90199893	Cis-4-decenoate (10:1n6) levels
rs2185152	T	C	T	C	-0.327315	0.0629737	0.306872	0.263245	0.257193	0.0555789	0.015904	4.08321e-94	8173	Small cell lung cancer	GCST90199893	Cis-4-decenoate (10:1n6) levels
rs28415528	A	G	A	G	-0.409002	-0.115855	0.315747	0.270738	0.0343629	0.0547571	0.0157791	3.9094e-148	8173	Small cell lung cancer	GCST90199893	Cis-4-decenoate (10:1n6) levels
rs34904423	G	A	G	A	0.129069	0.0409786	0.0820356	0.118579	0.593071	0.0766829	0.0276017	2.92347e-06	8173	Small cell lung cancer	GCST90199893	Cis-4-decenoate (10:1n6) levels
rs3935281	T	C	T	C	0.0705681	0.0250749	0.368868	0.331812	0.627557	0.0516829	0.015813	8.09507e-06	8173	Small cell lung cancer	GCST90199893	Cis-4-decenoate (10:1n6) levels
rs41295332	T	C	T	C	0.142919	0.0452575	0.0581823	0.0481657	0.683899	0.111157	0.0321545	8.79866e-06	8173	Small cell lung cancer	GCST90199893	Cis-4-decenoate (10:1n6) levels
rs4942210	C	T	C	T	-0.0704674	-0.0305195	0.453103	0.496719	0.531661	0.0487944	0.0153322	4.30615e-06	8173	Small cell lung cancer	GCST90199893	Cis-4-decenoate (10:1n6) levels
rs55988623	G	A	G	A	0.134222	-0.148171	0.0713579	0.0552685	0.165568	0.10686	0.0295594	5.60529e-06	8173	Small cell lung cancer	GCST90199893	Cis-4-decenoate (10:1n6) levels
rs79795772	A	G	A	G	-0.175105	-0.0206847	0.0398105	0.0451241	0.861627	0.118671	0.03881	6.42616e-06	8173	Small cell lung cancer	GCST90199893	Cis-4-decenoate (10:1n6) levels
rs876481	T	C	T	C	-0.0763818	0.0469732	0.711353	0.775886	0.418647	0.0580797	0.0171627	8.56878e-06	8173	Small cell lung cancer	GCST90199893	Cis-4-decenoate (10:1n6) levels
rs9298007	T	A	T	A	0.0791349	0.0355189	0.264731	0.248306	0.526468	0.056076	0.0172073	4.247e-06	8173	Small cell lung cancer	GCST90199893	Cis-4-decenoate (10:1n6) levels
rs10022078	C	G	C	G	0.167617	0.105849	0.0469072	0.020991	0.522699	0.165598	0.0371962	6.59704e-06	7784	Small cell lung cancer	GCST90200466	X-11632 levels
rs10834273	G	A	G	A	0.0929781	0.0818222	0.18534	0.21125	0.173854	0.0601667	0.0206986	7.05544e-06	7784	Small cell lung cancer	GCST90200466	X-11632 levels
rs115342498	T	C	T	C	0.262177	-0.128094	0.0218428	0.0430625	0.284902	0.119784	0.0540583	1.23526e-06	7784	Small cell lung cancer	GCST90200466	X-11632 levels
rs11624480	T	C	T	C	-0.115585	0.0749182	0.118464	0.0945457	0.36358	0.0824578	0.0245338	2.46204e-06	7784	Small cell lung cancer	GCST90200466	X-11632 levels
rs116249946	G	A	G	A	0.26689	-0.411282	0.0223122	0.00799756	0.13283	0.273635	0.0529932	4.74606e-07	7784	Small cell lung cancer	GCST90200466	X-11632 levels
rs137950315	G	C	G	C	0.226459	-0.213486	0.0253257	0.0338627	0.120425	0.137468	0.0509627	8.84593e-06	7784	Small cell lung cancer	GCST90200466	X-11632 levels
rs141195993	G	A	G	A	0.393955	-0.0517744	0.0104194	0.0254026	0.745722	0.159657	0.0767741	2.87663e-07	7784	Small cell lung cancer	GCST90200466	X-11632 levels
rs144816138	T	C	T	C	-0.378746	0.0714231	0.0116925	0.00888079	0.789576	0.267643	0.0734539	2.51958e-07	7784	Small cell lung cancer	GCST90200466	X-11632 levels
rs150565402	T	C	T	C	0.287268	-0.193225	0.0149013	0.0135953	0.362093	0.212012	0.0644903	8.41153e-06	7784	Small cell lung cancer	GCST90200466	X-11632 levels
rs2000103	G	T	G	T	0.0871676	0.0351179	0.275716	0.290655	0.514277	0.053846	0.0178947	1.10951e-06	7784	Small cell lung cancer	GCST90200466	X-11632 levels
rs2071576	T	C	T	C	-0.108176	-0.00383206	0.809818	0.804194	0.95069	0.0619665	0.0199641	6.00818e-08	7784	Small cell lung cancer	GCST90200466	X-11632 levels
rs2626095	G	A	G	A	-0.162811	0.106125	0.0500386	0.0381252	0.406551	0.127865	0.0362345	7.01451e-06	7784	Small cell lung cancer	GCST90200466	X-11632 levels
rs2901060	G	A	G	A	-0.0768133	-0.0506049	0.566381	0.566465	0.30834	0.0496754	0.0163175	2.50878e-06	7784	Small cell lung cancer	GCST90200466	X-11632 levels
rs3125574	C	T	C	T	-0.174455	0.0136081	0.0447559	0.0573905	0.899014	0.107229	0.0385077	5.88722e-06	7784	Small cell lung cancer	GCST90200466	X-11632 levels
rs3851186	C	T	C	T	-0.0886677	0.00807413	0.791952	0.771535	0.889687	0.0582129	0.0193476	4.58606e-06	7784	Small cell lung cancer	GCST90200466	X-11632 levels
rs4148324	G	T	G	T	-0.0893207	-0.146714	0.322012	0.393451	0.00332269	0.0499673	0.0168762	1.20522e-07	7784	Small cell lung cancer	GCST90200466	X-11632 levels
rs4328312	T	C	T	C	-0.0806999	-0.0335499	0.368962	0.301183	0.53084	0.0535323	0.0165346	1.05721e-06	7784	Small cell lung cancer	GCST90200466	X-11632 levels
rs4593210	G	A	G	A	0.143192	-0.0334232	0.0709947	0.105354	0.680622	0.0812004	0.0315029	5.48397e-06	7784	Small cell lung cancer	GCST90200466	X-11632 levels
rs538423523	A	G	A	G	-0.274918	0.212859	0.0176455	0.0234755	0.168597	0.154613	0.0604296	5.38018e-06	7784	Small cell lung cancer	GCST90200466	X-11632 levels
rs6433613	T	C	T	C	-0.0802774	-0.0205899	0.275844	0.227096	0.726183	0.0587936	0.0177924	6.42541e-06	7784	Small cell lung cancer	GCST90200466	X-11632 levels
rs78613179	C	G	C	G	0.242321	0.172431	0.0220175	0.00650476	0.589731	0.319775	0.0537472	6.52754e-06	7784	Small cell lung cancer	GCST90200466	X-11632 levels
rs7964236	G	A	G	A	-0.158739	0.170766	0.930435	0.963344	0.196865	0.132322	0.031486	4.61698e-07	7784	Small cell lung cancer	GCST90200466	X-11632 levels
rs9467515	G	A	G	A	0.0753887	-0.0115515	0.4553	0.460466	0.81368	0.0490132	0.0157242	1.6312e-06	7784	Small cell lung cancer	GCST90200466	X-11632 levels
rs9509035	G	A	G	A	0.135242	-0.00821127	0.0756788	0.0632521	0.934938	0.100586	0.029887	6.03694e-06	7784	Small cell lung cancer	GCST90200466	X-11632 levels
rs983309	G	T	G	T	0.114918	0.0571158	0.885076	0.830277	0.386395	0.0659403	0.0246318	3.07945e-06	7784	Small cell lung cancer	GCST90200466	X-11632 levels
rs10022238	T	G	T	G	0.0800211	0.101059	0.711718	0.740262	0.0720427	0.05618	0.0176398	5.72257e-06	7990	Small cell lung cancer	GCST90200260	Branched chain 14:0 dicarboxylic acid levels
rs10171471	C	T	C	T	-0.0832226	-0.0766	0.722933	0.756709	0.182916	0.0575149	0.017679	2.50855e-06	7990	Small cell lung cancer	GCST90200260	Branched chain 14:0 dicarboxylic acid levels
rs11519068	C	T	C	T	0.105594	0.0907204	0.161278	0.298054	0.092255	0.053884	0.0213995	8.03897e-07	7990	Small cell lung cancer	GCST90200260	Branched chain 14:0 dicarboxylic acid levels
rs117913606	A	G	A	G	-0.11798	-0.175619	0.105399	0.0753364	0.0540854	0.091176	0.0253981	3.39689e-06	7990	Small cell lung cancer	GCST90200260	Branched chain 14:0 dicarboxylic acid levels
rs1293417	C	A	C	A	0.150881	-0.0378576	0.0833228	0.107749	0.629001	0.0783585	0.0284231	1.10599e-07	7990	Small cell lung cancer	GCST90200260	Branched chain 14:0 dicarboxylic acid levels
rs138275602	A	G	A	G	0.191072	-0.102524	0.0357949	0.0407012	0.408154	0.123948	0.0421586	5.83673e-06	7990	Small cell lung cancer	GCST90200260	Branched chain 14:0 dicarboxylic acid levels
rs140412827	G	A	G	A	-0.281847	0.0453065	0.0152855	0.0428816	0.716092	0.124576	0.0636036	9.36642e-06	7990	Small cell lung cancer	GCST90200260	Branched chain 14:0 dicarboxylic acid levels
rs150406380	G	C	G	C	-0.393281	-0.239533	0.00783601	0.00300842	0.591688	0.446563	0.0885932	9.03016e-06	7990	Small cell lung cancer	GCST90200260	Branched chain 14:0 dicarboxylic acid levels
rs150967138	A	G	A	G	0.330149	0.0298421	0.0130221	0.00537131	0.927999	0.330247	0.0694143	1.97268e-06	7990	Small cell lung cancer	GCST90200260	Branched chain 14:0 dicarboxylic acid levels
rs191217354	A	G	A	G	0.436721	0.632261	0.00721818	0.00191781	0.252593	0.552641	0.0930405	2.68074e-06	7990	Small cell lung cancer	GCST90200260	Branched chain 14:0 dicarboxylic acid levels
rs2131280	A	G	A	G	0.0748798	0.0850776	0.420506	0.386915	0.089621	0.0501223	0.016258	4.11053e-06	7990	Small cell lung cancer	GCST90200260	Branched chain 14:0 dicarboxylic acid levels
rs218547	A	C	A	C	0.0761571	-0.0682259	0.297996	0.377587	0.177868	0.0506372	0.0172394	9.97949e-06	7990	Small cell lung cancer	GCST90200260	Branched chain 14:0 dicarboxylic acid levels
rs35396326	G	C	G	C	0.0797596	-0.00538385	0.271749	0.261575	0.922836	0.0555826	0.0177338	6.87224e-06	7990	Small cell lung cancer	GCST90200260	Branched chain 14:0 dicarboxylic acid levels
rs72836123	T	C	T	C	0.2162	0.0863915	0.0281938	0.00832677	0.752747	0.274242	0.0472924	4.84117e-06	7990	Small cell lung cancer	GCST90200260	Branched chain 14:0 dicarboxylic acid levels
rs72849177	G	A	G	A	-0.267559	0.115347	0.0209539	0.0190488	0.518133	0.178494	0.0551049	1.20111e-06	7990	Small cell lung cancer	GCST90200260	Branched chain 14:0 dicarboxylic acid levels
rs77176196	C	T	C	T	-0.263053	0.0384293	0.0178258	0.0436046	0.761956	0.126866	0.0592166	8.90347e-06	7990	Small cell lung cancer	GCST90200260	Branched chain 14:0 dicarboxylic acid levels
rs77794438	C	T	C	T	0.125831	-0.10623	0.0859777	0.0949274	0.199886	0.0828707	0.0278056	6.02881e-06	7990	Small cell lung cancer	GCST90200260	Branched chain 14:0 dicarboxylic acid levels
rs7982530	A	G	A	G	-0.085517	0.0019878	0.217607	0.324945	0.969635	0.0522202	0.0191112	7.65141e-06	7990	Small cell lung cancer	GCST90200260	Branched chain 14:0 dicarboxylic acid levels
rs10022440	A	G	A	G	-0.14809	-0.146915	0.0793092	0.0467089	0.200753	0.114831	0.0328486	6.53577e-06	6177	Small cell lung cancer	GCST90200182	Glycine conjugate of C10H12O2 levels
rs10817103	T	C	T	C	0.122945	0.103618	0.116871	0.143953	0.135672	0.0694443	0.0275107	7.85812e-06	6177	Small cell lung cancer	GCST90200182	Glycine conjugate of C10H12O2 levels
rs11079433	A	G	A	G	-0.20101	-0.0269795	0.954509	0.930372	0.781788	0.0974022	0.042722	2.53778e-06	6177	Small cell lung cancer	GCST90200182	Glycine conjugate of C10H12O2 levels
rs117906391	T	C	T	C	0.459555	-0.242958	0.00794809	0.00385948	0.537225	0.393763	0.0999661	4.28396e-06	6177	Small cell lung cancer	GCST90200182	Glycine conjugate of C10H12O2 levels
rs12984891	T	C	T	C	0.0881042	-0.0743718	0.693026	0.779585	0.208071	0.0590773	0.0194182	5.70082e-06	6177	Small cell lung cancer	GCST90200182	Glycine conjugate of C10H12O2 levels
rs13200784	T	A	T	A	0.128732	0.013341	0.255673	0.226043	0.817746	0.0578922	0.0204231	2.91441e-10	6177	Small cell lung cancer	GCST90200182	Glycine conjugate of C10H12O2 levels
rs144444233	A	G	A	G	0.0985305	0.0331099	0.198159	0.212458	0.580489	0.0599088	0.0221957	9.03019e-06	6177	Small cell lung cancer	GCST90200182	Glycine conjugate of C10H12O2 levels
rs145833568	A	G	A	G	-0.315265	0.00995191	0.0167846	0.00596187	0.976427	0.336799	0.0685406	4.23136e-06	6177	Small cell lung cancer	GCST90200182	Glycine conjugate of C10H12O2 levels
rs151329373	A	G	A	G	-0.329696	0.0194523	0.0151441	0.00546489	0.953499	0.333581	0.0728946	6.09931e-06	6177	Small cell lung cancer	GCST90200182	Glycine conjugate of C10H12O2 levels
rs2065996	A	G	A	G	0.149179	-0.139613	0.174817	0.206132	0.0222695	0.06108	0.0233265	1.60282e-10	6177	Small cell lung cancer	GCST90200182	Glycine conjugate of C10H12O2 levels
rs2130525	C	T	C	T	-0.10661	0.0943526	0.599659	0.635353	0.0624381	0.0506409	0.0179462	2.84093e-09	6177	Small cell lung cancer	GCST90200182	Glycine conjugate of C10H12O2 levels
rs35677007	A	G	A	G	-0.189375	-0.0489926	0.0520715	0.0280378	0.73863	0.14683	0.040337	2.66861e-06	6177	Small cell lung cancer	GCST90200182	Glycine conjugate of C10H12O2 levels
rs4762373	A	G	A	G	-0.136593	-0.00202539	0.0994327	0.0520649	0.985271	0.109709	0.0295055	3.66716e-06	6177	Small cell lung cancer	GCST90200182	Glycine conjugate of C10H12O2 levels
rs526484	T	G	T	G	0.0802757	0.0165874	0.410003	0.50618	0.734807	0.0489681	0.018043	8.62128e-06	6177	Small cell lung cancer	GCST90200182	Glycine conjugate of C10H12O2 levels
rs543048666	A	T	A	T	-1.25321	0.0560249	0.000973394	0.0404875	0.651508	0.12404	0.283711	9.99883e-06	6177	Small cell lung cancer	GCST90200182	Glycine conjugate of C10H12O2 levels
rs606511	C	T	C	T	-0.082122	0.0705622	0.454895	0.448834	0.149281	0.048931	0.0178248	4.08203e-06	6177	Small cell lung cancer	GCST90200182	Glycine conjugate of C10H12O2 levels
rs62010506	A	G	A	G	-0.156561	-0.00240184	0.0716615	0.160338	0.971562	0.0673738	0.0352154	8.75593e-06	6177	Small cell lung cancer	GCST90200182	Glycine conjugate of C10H12O2 levels
rs62481458	T	C	T	C	-0.240139	-0.1363	0.0294889	0.0365164	0.29249	0.12948	0.0527206	5.24002e-06	6177	Small cell lung cancer	GCST90200182	Glycine conjugate of C10H12O2 levels
rs62579131	A	G	A	G	0.175074	0.139463	0.0538985	0.0419604	0.246748	0.120405	0.0393259	8.51284e-06	6177	Small cell lung cancer	GCST90200182	Glycine conjugate of C10H12O2 levels
rs6681683	A	G	A	G	-0.100406	0.0178512	0.224809	0.230754	0.75767	0.0578568	0.0211743	2.11757e-06	6177	Small cell lung cancer	GCST90200182	Glycine conjugate of C10H12O2 levels
rs74650632	T	C	T	C	-0.24824	0.191007	0.0257251	0.0136559	0.364578	0.210667	0.055598	8.01018e-06	6177	Small cell lung cancer	GCST90200182	Glycine conjugate of C10H12O2 levels
rs7620808	T	C	T	C	0.0780944	0.0443961	0.514598	0.524461	0.363246	0.04883	0.0176693	9.88048e-06	6177	Small cell lung cancer	GCST90200182	Glycine conjugate of C10H12O2 levels
rs7820200	T	C	T	C	-0.161723	-0.121921	0.0638781	0.068231	0.220154	0.0994361	0.03577	6.14885e-06	6177	Small cell lung cancer	GCST90200182	Glycine conjugate of C10H12O2 levels
rs79374531	T	C	T	C	0.251085	-0.259279	0.0263586	0.0110124	0.267801	0.233976	0.0549737	4.93888e-06	6177	Small cell lung cancer	GCST90200182	Glycine conjugate of C10H12O2 levels
rs9573827	C	T	C	T	-0.0801265	0.0124152	0.478531	0.439542	0.800798	0.0492052	0.018025	8.77704e-06	6177	Small cell lung cancer	GCST90200182	Glycine conjugate of C10H12O2 levels
rs9809791	C	G	C	G	-0.195895	0.163283	0.0441463	0.0276244	0.285876	0.153	0.0428441	4.8247e-06	6177	Small cell lung cancer	GCST90200182	Glycine conjugate of C10H12O2 levels
rs9923144	C	T	C	T	-0.102638	-0.0441477	0.213865	0.255257	0.433294	0.0563419	0.0217264	2.31112e-06	6177	Small cell lung cancer	GCST90200182	Glycine conjugate of C10H12O2 levels
rs10022462	T	C	T	C	-0.122581	0.0616104	0.448686	0.415937	0.213982	0.0495783	0.0156743	5.26012e-15	8242	Small cell lung cancer	GCST90200305	2-aminobutyrate levels
rs111586617	A	G	A	G	-0.147973	-0.0363931	0.0607386	0.129678	0.628076	0.0751247	0.0324829	5.22817e-06	8242	Small cell lung cancer	GCST90200305	2-aminobutyrate levels
rs112083174	A	T	A	T	0.220665	-0.0498123	0.0262549	0.0207872	0.777388	0.176187	0.0483061	4.9225e-06	8242	Small cell lung cancer	GCST90200305	2-aminobutyrate levels
rs112662446	A	G	A	G	-0.246427	0.2021	0.0204283	0.0167653	0.292551	0.192011	0.0554218	8.73251e-06	8242	Small cell lung cancer	GCST90200305	2-aminobutyrate levels
rs113615864	T	C	T	C	0.24785	0.0929256	0.0255065	0.0206511	0.600389	0.177393	0.049091	4.44626e-07	8242	Small cell lung cancer	GCST90200305	2-aminobutyrate levels
rs12978178	T	C	T	C	0.0951259	-0.0213906	0.161382	0.108323	0.785767	0.0786967	0.0214511	9.22679e-06	8242	Small cell lung cancer	GCST90200305	2-aminobutyrate levels
rs146428387	C	G	C	G	-0.215213	0.243163	0.0263799	0.0284383	0.0982698	0.147077	0.0486676	9.77405e-06	8242	Small cell lung cancer	GCST90200305	2-aminobutyrate levels
rs148126430	A	G	A	G	-0.350572	-0.478913	0.00984683	0.000736638	0.565756	0.833889	0.0784769	7.925e-06	8242	Small cell lung cancer	GCST90200305	2-aminobutyrate levels
rs1535465	A	G	A	G	0.068939	0.0750443	0.489744	0.439993	0.126565	0.0491196	0.0155717	9.54599e-06	8242	Small cell lung cancer	GCST90200305	2-aminobutyrate levels
rs17111008	A	C	A	C	-0.135094	0.00931698	0.0702934	0.0387632	0.940549	0.124926	0.0303622	8.61095e-06	8242	Small cell lung cancer	GCST90200305	2-aminobutyrate levels
rs17684887	C	T	C	T	0.224437	0.141002	0.0241074	0.00761499	0.607192	0.274278	0.0507953	9.9403e-06	8242	Small cell lung cancer	GCST90200305	2-aminobutyrate levels
rs181042710	T	G	T	G	-0.285748	0.233771	0.0176312	0.00708288	0.435358	0.299685	0.0591572	1.36318e-06	8242	Small cell lung cancer	GCST90200305	2-aminobutyrate levels
rs188659719	A	G	A	G	0.0788247	0.0942568	0.693139	0.714689	0.0837086	0.0544975	0.0174871	6.55665e-06	8242	Small cell lung cancer	GCST90200305	2-aminobutyrate levels
rs2160387	C	T	C	T	0.165412	-0.0264961	0.430517	0.416572	0.591142	0.0493244	0.0154725	1.12461e-26	8242	Small cell lung cancer	GCST90200305	2-aminobutyrate levels
rs3762577	T	G	T	G	0.087157	0.00738776	0.243715	0.237676	0.8989	0.0581478	0.0183391	2.00899e-06	8242	Small cell lung cancer	GCST90200305	2-aminobutyrate levels
rs59268213	C	T	C	T	0.0790239	-0.046949	0.381768	0.395704	0.346845	0.0499072	0.0163589	1.36104e-06	8242	Small cell lung cancer	GCST90200305	2-aminobutyrate levels
rs6782881	T	G	T	G	0.165314	-0.115838	0.0465607	0.0347663	0.388263	0.134262	0.03693	7.59094e-06	8242	Small cell lung cancer	GCST90200305	2-aminobutyrate levels
rs7302925	G	A	G	A	-0.0953616	-0.0431767	0.788179	0.810798	0.488281	0.0622999	0.0188826	4.41236e-07	8242	Small cell lung cancer	GCST90200305	2-aminobutyrate levels
rs7665697	T	C	T	C	0.08062	0.0547099	0.263517	0.256608	0.32463	0.0555437	0.0177959	5.89095e-06	8242	Small cell lung cancer	GCST90200305	2-aminobutyrate levels
rs78809926	G	A	G	A	-0.321599	0.0580039	0.0121282	0.0359753	0.662848	0.133041	0.0703347	4.82153e-06	8242	Small cell lung cancer	GCST90200305	2-aminobutyrate levels
rs10022462	T	C	T	C	-0.0705048	0.0616104	0.448379	0.415937	0.213982	0.0495783	0.0157398	7.48569e-06	8192	Small cell lung cancer	GCST90200438	Alpha-ketobutyrate levels
rs11068128	T	G	T	G	-0.0751385	0.0631185	0.494506	0.606382	0.214546	0.0508544	0.01616	3.32496e-06	8192	Small cell lung cancer	GCST90200438	Alpha-ketobutyrate levels
rs111994181	G	A	G	A	0.236112	0.294074	0.0248991	0.0157549	0.1551	0.206841	0.050026	2.36104e-06	8192	Small cell lung cancer	GCST90200438	Alpha-ketobutyrate levels
rs113615864	T	C	T	C	0.223167	0.0929256	0.0255403	0.0206511	0.600389	0.177393	0.0491657	5.65003e-06	8192	Small cell lung cancer	GCST90200438	Alpha-ketobutyrate levels
rs116875736	A	G	A	G	-0.193273	0.0630047	0.0372182	0.0236562	0.691731	0.158899	0.0405663	1.8944e-06	8192	Small cell lung cancer	GCST90200438	Alpha-ketobutyrate levels
rs117246538	A	G	A	G	0.263953	0.0418477	0.0183918	0.0610433	0.687409	0.104002	0.0579786	5.29865e-06	8192	Small cell lung cancer	GCST90200438	Alpha-ketobutyrate levels
rs1260326	C	T	C	T	-0.0736448	-0.0843253	0.587667	0.650095	0.0998504	0.0512437	0.0158637	3.44485e-06	8192	Small cell lung cancer	GCST90200438	Alpha-ketobutyrate levels
rs131525	A	G	A	G	-0.0861332	-0.0209072	0.283776	0.225359	0.725884	0.0596315	0.0186434	3.83688e-06	8192	Small cell lung cancer	GCST90200438	Alpha-ketobutyrate levels
rs142454772	T	C	T	C	-0.417743	-0.0533919	0.00803188	0.0638106	0.602798	0.102601	0.0868685	1.51755e-06	8192	Small cell lung cancer	GCST90200438	Alpha-ketobutyrate levels
rs144727225	T	C	T	C	-0.227361	-0.090572	0.0237077	0.0149947	0.653683	0.201876	0.051156	8.81075e-06	8192	Small cell lung cancer	GCST90200438	Alpha-ketobutyrate levels
rs17132647	A	G	A	G	-0.115095	-0.0536542	0.106518	0.075369	0.564028	0.0930094	0.0249202	3.86449e-06	8192	Small cell lung cancer	GCST90200438	Alpha-ketobutyrate levels
rs530515	G	T	G	T	0.070536	0.00895948	0.514149	0.558384	0.855382	0.0491587	0.0158513	8.59269e-06	8192	Small cell lung cancer	GCST90200438	Alpha-ketobutyrate levels
rs55854535	A	G	A	G	0.0966859	0.0286304	0.154354	0.0908113	0.735939	0.0848975	0.0218053	9.24758e-06	8192	Small cell lung cancer	GCST90200438	Alpha-ketobutyrate levels
rs559432	C	T	C	T	-0.0703454	0.0060308	0.516633	0.541295	0.902004	0.048979	0.0157248	7.6934e-06	8192	Small cell lung cancer	GCST90200438	Alpha-ketobutyrate levels
rs744927	G	A	G	A	0.101148	-0.0203694	0.817296	0.81946	0.751777	0.0643994	0.0205994	9.09669e-07	8192	Small cell lung cancer	GCST90200438	Alpha-ketobutyrate levels
rs75285293	C	T	C	T	0.213835	-0.0405349	0.026377	0.0169215	0.830945	0.189869	0.0480349	8.5211e-06	8192	Small cell lung cancer	GCST90200438	Alpha-ketobutyrate levels
rs79259434	G	T	G	T	0.21504	-0.18272	0.0279956	0.0209879	0.279673	0.16902	0.0467833	4.29637e-06	8192	Small cell lung cancer	GCST90200438	Alpha-ketobutyrate levels
rs10022462	T	C	T	C	0.0925183	0.0616104	0.450655	0.415937	0.213982	0.0495783	0.0169223	4.57077e-08	7100	Small cell lung cancer	GCST90199785	Isovalerylglycine levels
rs1047891	A	C	A	C	0.219408	-0.0025928	0.313551	0.323346	0.960635	0.0525319	0.0179333	2.02945e-34	7100	Small cell lung cancer	GCST90199785	Isovalerylglycine levels
rs10896190	C	T	C	T	-0.0827846	0.0214865	0.56013	0.555814	0.662468	0.0492236	0.0169918	1.10451e-06	7100	Small cell lung cancer	GCST90199785	Isovalerylglycine levels
rs114538583	T	C	T	C	-0.366919	0.0136607	0.0105723	0.0179044	0.940597	0.183318	0.0815814	6.87284e-06	7100	Small cell lung cancer	GCST90199785	Isovalerylglycine levels
rs116953025	G	A	G	A	0.366846	-0.107897	0.0119318	0.0176616	0.576304	0.19309	0.0777071	2.34831e-06	7100	Small cell lung cancer	GCST90199785	Isovalerylglycine levels
rs117786605	T	C	T	C	0.278184	-0.108057	0.0190081	0.0735036	0.259843	0.0959002	0.0614991	6.08593e-06	7100	Small cell lung cancer	GCST90199785	Isovalerylglycine levels
rs118143972	C	T	C	T	0.217786	0.143444	0.0396701	0.0142218	0.472712	0.199763	0.0428227	3.66154e-07	7100	Small cell lung cancer	GCST90199785	Isovalerylglycine levels
rs151027355	T	G	T	G	-0.495118	0.923083	0.0061432	0.000990965	0.223182	0.7578	0.107356	3.98956e-06	7100	Small cell lung cancer	GCST90199785	Isovalerylglycine levels
rs185102111	G	A	G	A	0.254545	0.202223	0.0223183	0.00527291	0.534241	0.325355	0.0564407	6.48399e-06	7100	Small cell lung cancer	GCST90199785	Isovalerylglycine levels
rs2271823	C	T	C	T	-0.0976133	-0.0146843	0.19557	0.175784	0.819744	0.0644404	0.0211542	3.94301e-06	7100	Small cell lung cancer	GCST90199785	Isovalerylglycine levels
rs2731726	A	G	A	G	-0.0820643	-0.099134	0.335451	0.360138	0.0504255	0.0506734	0.0178326	4.18622e-06	7100	Small cell lung cancer	GCST90199785	Isovalerylglycine levels
rs2979782	C	A	C	A	0.0942195	0.00669158	0.251527	0.240324	0.906993	0.0572751	0.019524	1.39414e-06	7100	Small cell lung cancer	GCST90199785	Isovalerylglycine levels
rs41271955	C	T	C	T	0.226072	0.119638	0.0283418	0.017297	0.53474	0.192721	0.0498104	5.66132e-06	7100	Small cell lung cancer	GCST90199785	Isovalerylglycine levels
rs4822809	G	A	G	A	-0.0886904	-0.0601715	0.636508	0.738144	0.279734	0.055667	0.018092	9.477e-07	7100	Small cell lung cancer	GCST90199785	Isovalerylglycine levels
rs61729129	T	C	T	C	-0.257799	-0.0586371	0.0210108	0.0148617	0.766674	0.197612	0.0582893	9.74537e-06	7100	Small cell lung cancer	GCST90199785	Isovalerylglycine levels
rs61766381	T	C	T	C	-0.106581	0.107827	0.142982	0.0880246	0.207129	0.0854753	0.0241188	9.91654e-06	7100	Small cell lung cancer	GCST90199785	Isovalerylglycine levels
rs6726136	C	A	C	A	-0.0761563	0.0134758	0.419034	0.378531	0.789018	0.0503608	0.0171503	8.97376e-06	7100	Small cell lung cancer	GCST90199785	Isovalerylglycine levels
rs6854192	T	C	T	C	0.13092	0.0689989	0.133192	0.201842	0.254733	0.0605822	0.0246102	1.03899e-07	7100	Small cell lung cancer	GCST90199785	Isovalerylglycine levels
rs7046371	G	C	G	C	-0.129757	-0.230406	0.0884791	0.0777917	0.0123663	0.0921068	0.0293636	9.91722e-06	7100	Small cell lung cancer	GCST90199785	Isovalerylglycine levels
rs73128459	A	T	A	T	-0.151718	0.0315796	0.0673281	0.133559	0.663849	0.0726628	0.0334718	5.82302e-06	7100	Small cell lung cancer	GCST90199785	Isovalerylglycine levels
rs916821	G	A	G	A	0.644396	-0.0863944	0.00352858	0.0507654	0.451138	0.114654	0.141244	5.05956e-06	7100	Small cell lung cancer	GCST90199785	Isovalerylglycine levels
rs943402	C	T	C	T	0.100668	-0.0863127	0.180888	0.200331	0.165144	0.062186	0.0220408	4.93938e-06	7100	Small cell lung cancer	GCST90199785	Isovalerylglycine levels
rs9473939	G	T	G	T	0.129058	-0.00225431	0.107203	0.14847	0.973869	0.0688207	0.0269972	1.74929e-06	7100	Small cell lung cancer	GCST90199785	Isovalerylglycine levels
rs9533434	G	C	G	C	0.110674	-0.101858	0.211508	0.298938	0.0585652	0.0538518	0.0209632	1.29587e-07	7100	Small cell lung cancer	GCST90199785	Isovalerylglycine levels
rs10022462	T	C	T	C	-0.0815387	0.0616104	0.4489	0.415937	0.213982	0.0495783	0.0157023	2.07173e-07	8215	Small cell lung cancer	GCST90200032	2-hydroxybutyrate/2-hydroxyisobutyrate levels
rs11582641	C	T	C	T	0.317474	-0.0739628	0.0120019	0.00422933	0.841292	0.369368	0.0716162	9.29359e-06	8215	Small cell lung cancer	GCST90200032	2-hydroxybutyrate/2-hydroxyisobutyrate levels
rs115984300	C	T	C	T	-0.237423	-0.180756	0.022048	0.0335271	0.201912	0.141645	0.0532224	8.15911e-06	8215	Small cell lung cancer	GCST90200032	2-hydroxybutyrate/2-hydroxyisobutyrate levels
rs117246538	A	G	A	G	0.263656	0.0418477	0.0183402	0.0610433	0.687409	0.104002	0.0579158	5.30342e-06	8215	Small cell lung cancer	GCST90200032	2-hydroxybutyrate/2-hydroxyisobutyrate levels
rs12639326	G	A	G	A	0.129097	-0.0763784	0.0799363	0.0923295	0.368351	0.0849059	0.0286991	6.85017e-06	8215	Small cell lung cancer	GCST90200032	2-hydroxybutyrate/2-hydroxyisobutyrate levels
rs12859068	T	C	T	C	0.120408	0.0989504	0.103879	0.107097	0.208639	0.0786997	0.0260123	3.67649e-06	8215	Small cell lung cancer	GCST90200032	2-hydroxybutyrate/2-hydroxyisobutyrate levels
rs139590419	G	A	G	A	-0.294507	-0.0519508	0.0147635	0.0261613	0.741022	0.157188	0.0646533	5.23416e-06	8215	Small cell lung cancer	GCST90200032	2-hydroxybutyrate/2-hydroxyisobutyrate levels
rs148158000	A	G	A	G	-0.222032	-0.00518597	0.0251468	0.00711284	0.985336	0.282166	0.0496307	7.68851e-06	8215	Small cell lung cancer	GCST90200032	2-hydroxybutyrate/2-hydroxyisobutyrate levels
rs183194965	T	C	T	C	-0.417902	-0.466151	0.00846314	0.00759282	0.104526	0.287163	0.0852354	9.44255e-07	8215	Small cell lung cancer	GCST90200032	2-hydroxybutyrate/2-hydroxyisobutyrate levels
rs2224460	T	A	T	A	-0.0889781	-0.01728	0.8125	0.79468	0.778067	0.0613114	0.0198336	7.24912e-06	8215	Small cell lung cancer	GCST90200032	2-hydroxybutyrate/2-hydroxyisobutyrate levels
rs34318462	C	G	C	G	-0.0804369	-0.0768369	0.269359	0.227265	0.188698	0.058456	0.0177714	6.00564e-06	8215	Small cell lung cancer	GCST90200032	2-hydroxybutyrate/2-hydroxyisobutyrate levels
rs7181304	T	C	T	C	-0.0754319	-0.00843343	0.364552	0.431506	0.865151	0.0496607	0.0161058	2.8198e-06	8215	Small cell lung cancer	GCST90200032	2-hydroxybutyrate/2-hydroxyisobutyrate levels
rs76072104	A	C	A	C	0.240291	0.226647	0.0213403	0.00711796	0.404135	0.271674	0.0536882	7.61692e-06	8215	Small cell lung cancer	GCST90200032	2-hydroxybutyrate/2-hydroxyisobutyrate levels
rs76968005	T	C	T	C	-0.318864	0.867368	0.012029	0.00155734	0.128922	0.57125	0.0718004	8.95501e-06	8215	Small cell lung cancer	GCST90200032	2-hydroxybutyrate/2-hydroxyisobutyrate levels
rs780094	C	T	C	T	-0.0824749	-0.0738734	0.597782	0.643931	0.147161	0.05096	0.0158312	1.89194e-07	8215	Small cell lung cancer	GCST90200032	2-hydroxybutyrate/2-hydroxyisobutyrate levels
rs79950608	T	C	T	C	0.166385	-0.142993	0.0453487	0.0365364	0.278179	0.131862	0.0372444	7.91811e-06	8215	Small cell lung cancer	GCST90200032	2-hydroxybutyrate/2-hydroxyisobutyrate levels
rs887417	A	G	A	G	0.142185	-0.0305688	0.0996814	0.137351	0.668107	0.0712979	0.0259851	4.4548e-08	8215	Small cell lung cancer	GCST90200032	2-hydroxybutyrate/2-hydroxyisobutyrate levels
rs10022619	T	C	T	C	-0.211174	0.00232713	0.0310327	0.0300413	0.986995	0.142773	0.0444573	2.03377e-06	7973	Small cell lung cancer	GCST90199973	Methyl glucopyranoside (alpha + beta) levels
rs10914611	T	G	T	G	0.0923494	-0.0615272	0.170736	0.190157	0.318313	0.0616548	0.020829	9.26312e-06	7973	Small cell lung cancer	GCST90199973	Methyl glucopyranoside (alpha + beta) levels
rs10970878	G	A	G	A	0.129338	-0.068989	0.0880066	0.113087	0.375233	0.0778029	0.0279764	3.78026e-06	7973	Small cell lung cancer	GCST90199973	Methyl glucopyranoside (alpha + beta) levels
rs138464332	G	A	G	A	0.617431	0.00397286	0.00429727	0.0235387	0.98071	0.16431	0.120136	2.75551e-07	7973	Small cell lung cancer	GCST90199973	Methyl glucopyranoside (alpha + beta) levels
rs144839122	T	C	T	C	0.401018	0.0561559	0.00751927	0.0141573	0.789314	0.210163	0.0903813	9.12393e-06	7973	Small cell lung cancer	GCST90199973	Methyl glucopyranoside (alpha + beta) levels
rs145247878	T	C	T	C	0.216802	-0.189244	0.031404	0.0152851	0.342637	0.199421	0.045042	1.4844e-06	7973	Small cell lung cancer	GCST90199973	Methyl glucopyranoside (alpha + beta) levels
rs150650682	G	A	G	A	1.414	0.0261018	0.000627825	0.0548939	0.807208	0.106962	0.312238	5.93792e-06	7973	Small cell lung cancer	GCST90199973	Methyl glucopyranoside (alpha + beta) levels
rs17542673	T	C	T	C	-0.161432	-0.18698	0.0571949	0.0378686	0.152072	0.13055	0.0334719	1.41486e-06	7973	Small cell lung cancer	GCST90199973	Methyl glucopyranoside (alpha + beta) levels
rs1896612	T	C	T	C	0.0869349	0.0610658	0.212788	0.215147	0.309334	0.0600675	0.0194892	8.17024e-06	7973	Small cell lung cancer	GCST90199973	Methyl glucopyranoside (alpha + beta) levels
rs1964886	A	T	A	T	0.166742	-0.253667	0.0533148	0.0158743	0.198408	0.197237	0.0347997	1.65548e-06	7973	Small cell lung cancer	GCST90199973	Methyl glucopyranoside (alpha + beta) levels
rs28380509	A	G	A	G	-0.108606	-0.0201642	0.13648	0.175908	0.757879	0.0654118	0.0235793	4.10541e-06	7973	Small cell lung cancer	GCST90199973	Methyl glucopyranoside (alpha + beta) levels
rs34391145	C	T	C	T	-0.0827048	-0.0375087	0.240466	0.303838	0.479646	0.0530629	0.0182566	5.89474e-06	7973	Small cell lung cancer	GCST90199973	Methyl glucopyranoside (alpha + beta) levels
rs34945068	C	G	C	G	0.130728	-0.00201867	0.0849869	0.0963777	0.980573	0.0829021	0.0285958	4.84096e-06	7973	Small cell lung cancer	GCST90199973	Methyl glucopyranoside (alpha + beta) levels
rs35220963	A	G	A	G	-0.167411	0.0148829	0.0506091	0.0249293	0.924718	0.157505	0.0356867	2.71696e-06	7973	Small cell lung cancer	GCST90199973	Methyl glucopyranoside (alpha + beta) levels
rs358235	T	G	T	G	-0.541833	0.0325275	0.848979	0.846832	0.639312	0.0694054	0.0216405	2.36182e-138	7973	Small cell lung cancer	GCST90199973	Methyl glucopyranoside (alpha + beta) levels
rs3807839	C	T	C	T	-0.0808436	-0.0254033	0.736558	0.716211	0.638453	0.0540654	0.0180299	7.33068e-06	7973	Small cell lung cancer	GCST90199973	Methyl glucopyranoside (alpha + beta) levels
rs4283343	G	A	G	A	0.116537	-0.195486	0.119937	0.100429	0.0161072	0.0812335	0.0239773	1.17214e-06	7973	Small cell lung cancer	GCST90199973	Methyl glucopyranoside (alpha + beta) levels
rs56865238	T	C	T	C	0.121808	-0.111283	0.10511	0.121788	0.138095	0.0750428	0.0256511	2.04806e-06	7973	Small cell lung cancer	GCST90199973	Methyl glucopyranoside (alpha + beta) levels
rs61012205	G	C	G	C	0.113654	-0.0178417	0.133943	0.185301	0.77725	0.0630665	0.0231103	8.74757e-07	7973	Small cell lung cancer	GCST90199973	Methyl glucopyranoside (alpha + beta) levels
rs73054327	C	T	C	T	0.165056	-0.102999	0.0480201	0.0368993	0.444797	0.134795	0.0362584	5.30804e-06	7973	Small cell lung cancer	GCST90199973	Methyl glucopyranoside (alpha + beta) levels
rs732658	A	G	A	G	0.0881076	-0.0223805	0.221338	0.152992	0.743892	0.068504	0.0189866	3.47538e-06	7973	Small cell lung cancer	GCST90199973	Methyl glucopyranoside (alpha + beta) levels
rs74806771	A	G	A	G	-0.223026	-0.000686381	0.0261401	0.0112007	0.997771	0.245739	0.049258	5.96261e-06	7973	Small cell lung cancer	GCST90199973	Methyl glucopyranoside (alpha + beta) levels
rs757190	A	C	A	C	0.420462	-0.0177384	0.00872787	0.0604039	0.864635	0.104051	0.0838004	5.2369e-07	7973	Small cell lung cancer	GCST90199973	Methyl glucopyranoside (alpha + beta) levels
rs77256386	G	C	G	C	0.174558	-0.137239	0.0458175	0.0311785	0.323679	0.139057	0.0377624	3.79069e-06	7973	Small cell lung cancer	GCST90199973	Methyl glucopyranoside (alpha + beta) levels
rs77415901	T	C	T	C	-0.314247	0.172699	0.0127673	0.0109696	0.464564	0.236137	0.0694602	6.06442e-06	7973	Small cell lung cancer	GCST90199973	Methyl glucopyranoside (alpha + beta) levels
rs960522	A	G	A	G	-0.0847312	0.00488219	0.249187	0.357338	0.924015	0.0511881	0.0184987	4.6413e-06	7973	Small cell lung cancer	GCST90199973	Methyl glucopyranoside (alpha + beta) levels
rs9653416	T	C	T	C	0.0748698	0.00327539	0.37229	0.360893	0.949403	0.0516159	0.0166831	7.1973e-06	7973	Small cell lung cancer	GCST90199973	Methyl glucopyranoside (alpha + beta) levels
rs10023065	G	T	G	T	0.102591	-0.0233236	0.514445	0.530458	0.633264	0.0488825	0.0197019	1.91734e-07	5189	Small cell lung cancer	GCST90200217	(2,4 or 2,5)-dimethylphenol sulfate levels
rs10810172	C	T	C	T	-0.10075	0.0677645	0.264634	0.231634	0.24364	0.0581201	0.0227073	9.12759e-06	5189	Small cell lung cancer	GCST90200217	(2,4 or 2,5)-dimethylphenol sulfate levels
rs111852258	T	G	T	G	0.300687	0.0025018	0.0225077	0.0215239	0.987852	0.164311	0.0659385	5.11282e-06	5189	Small cell lung cancer	GCST90200217	(2,4 or 2,5)-dimethylphenol sulfate levels
rs117703899	G	A	G	A	0.44153	0.0461949	0.00950718	0.00539334	0.883204	0.314445	0.0987405	7.76285e-06	5189	Small cell lung cancer	GCST90200217	(2,4 or 2,5)-dimethylphenol sulfate levels
rs11807515	T	C	T	C	0.26588	0.16344	0.0307603	0.0353211	0.222854	0.13408	0.0568061	2.86192e-06	5189	Small cell lung cancer	GCST90200217	(2,4 or 2,5)-dimethylphenol sulfate levels
rs12890803	G	A	G	A	0.114538	0.0467859	0.188276	0.179327	0.465236	0.0640681	0.0246252	3.29941e-06	5189	Small cell lung cancer	GCST90200217	(2,4 or 2,5)-dimethylphenol sulfate levels
rs139734134	C	T	C	T	0.367282	-0.0622496	0.0136549	0.0066122	0.834092	0.297195	0.082586	8.69684e-06	5189	Small cell lung cancer	GCST90200217	(2,4 or 2,5)-dimethylphenol sulfate levels
rs146781516	T	C	T	C	0.379406	-0.299392	0.0137357	0.00393004	0.496479	0.440256	0.0834731	5.48715e-06	5189	Small cell lung cancer	GCST90200217	(2,4 or 2,5)-dimethylphenol sulfate levels
rs149129256	A	C	A	C	0.320784	-0.0273192	0.0190513	0.00845155	0.919342	0.269787	0.0715821	7.41765e-06	5189	Small cell lung cancer	GCST90200217	(2,4 or 2,5)-dimethylphenol sulfate levels
rs17091567	T	C	T	C	0.139455	0.0276568	0.124903	0.117705	0.713604	0.0753548	0.0293474	2.01528e-06	5189	Small cell lung cancer	GCST90200217	(2,4 or 2,5)-dimethylphenol sulfate levels
rs17155877	G	A	G	A	0.133345	0.138111	0.132439	0.171975	0.0337132	0.06504	0.0283851	2.63087e-06	5189	Small cell lung cancer	GCST90200217	(2,4 or 2,5)-dimethylphenol sulfate levels
rs1869349	T	C	T	C	-0.277332	-0.18987	0.0326507	0.0292717	0.186801	0.14383	0.0538763	2.63872e-07	5189	Small cell lung cancer	GCST90200217	(2,4 or 2,5)-dimethylphenol sulfate levels
rs4238754	A	G	A	G	0.0898737	-0.0422998	0.450699	0.451728	0.388329	0.0490346	0.0197527	5.36602e-06	5189	Small cell lung cancer	GCST90200217	(2,4 or 2,5)-dimethylphenol sulfate levels
rs55671226	T	A	T	A	0.179026	0.00150979	0.0670531	0.117728	0.984075	0.075637	0.0386632	3.64966e-06	5189	Small cell lung cancer	GCST90200217	(2,4 or 2,5)-dimethylphenol sulfate levels
rs72769224	T	G	T	G	-0.122423	0.0114982	0.138857	0.169233	0.860306	0.0653364	0.0276725	9.68979e-06	5189	Small cell lung cancer	GCST90200217	(2,4 or 2,5)-dimethylphenol sulfate levels
rs72795562	T	C	T	C	-0.300004	-0.125544	0.0219281	0.0327905	0.38092	0.143282	0.0664563	6.35233e-06	5189	Small cell lung cancer	GCST90200217	(2,4 or 2,5)-dimethylphenol sulfate levels
rs74923546	A	C	A	C	-0.152128	0.0925493	0.0974936	0.0872027	0.280215	0.0857068	0.0331665	4.50142e-06	5189	Small cell lung cancer	GCST90200217	(2,4 or 2,5)-dimethylphenol sulfate levels
rs76673051	T	C	T	C	0.355803	-0.412754	0.016079	0.00585821	0.200743	0.322606	0.0779472	5.00272e-06	5189	Small cell lung cancer	GCST90200217	(2,4 or 2,5)-dimethylphenol sulfate levels
rs76894499	T	G	T	G	0.190584	0.0201557	0.062669	0.0799693	0.823813	0.0905291	0.0404085	2.39999e-06	5189	Small cell lung cancer	GCST90200217	(2,4 or 2,5)-dimethylphenol sulfate levels
rs9383616	A	G	A	G	0.153243	-0.12648	0.130077	0.114236	0.0976203	0.0763534	0.0290507	1.32751e-07	5189	Small cell lung cancer	GCST90200217	(2,4 or 2,5)-dimethylphenol sulfate levels
rs9453530	T	G	T	G	0.101574	-0.056257	0.236852	0.290027	0.29633	0.0538687	0.02285	8.77824e-06	5189	Small cell lung cancer	GCST90200217	(2,4 or 2,5)-dimethylphenol sulfate levels
rs10023688	T	C	T	C	0.0845451	0.0883229	0.746854	0.73257	0.111469	0.0554923	0.0187687	6.65074e-06	7385	Small cell lung cancer	GCST90200514	X-12851 levels
rs11045856	G	T	G	T	-0.115194	-0.142806	0.241499	0.172769	0.0278651	0.0649361	0.0186231	6.18927e-10	7385	Small cell lung cancer	GCST90200514	X-12851 levels
rs112540923	T	C	T	C	0.259249	-0.0226518	0.0204694	0.0436565	0.852922	0.122183	0.057043	5.4988e-06	7385	Small cell lung cancer	GCST90200514	X-12851 levels
rs114109144	T	C	T	C	0.491238	0.0167541	0.00623729	0.0417952	0.893999	0.125739	0.100699	1.07016e-06	7385	Small cell lung cancer	GCST90200514	X-12851 levels
rs11743023	C	T	C	T	0.193151	-0.163668	0.0395147	0.0423206	0.1807	0.122268	0.0412676	2.86251e-06	7385	Small cell lung cancer	GCST90200514	X-12851 levels
rs12643735	A	G	A	G	-0.0944996	-0.0254131	0.19235	0.271849	0.648361	0.0557255	0.0205857	4.4209e-06	7385	Small cell lung cancer	GCST90200514	X-12851 levels
rs1385511	G	A	G	A	-0.088475	-9.15747e-06	0.21757	0.289102	0.999864	0.0536456	0.0196168	6.47775e-06	7385	Small cell lung cancer	GCST90200514	X-12851 levels
rs144613714	C	G	C	G	-0.272967	-0.01903	0.0205433	0.0231666	0.908717	0.165973	0.0571396	1.77758e-06	7385	Small cell lung cancer	GCST90200514	X-12851 levels
rs1459391	T	C	T	C	0.108312	-0.0679579	0.125802	0.119302	0.364836	0.0749932	0.024102	6.99315e-06	7385	Small cell lung cancer	GCST90200514	X-12851 levels
rs146860861	A	G	A	G	-0.193211	-0.0252784	0.0585561	0.0251134	0.86836	0.152517	0.0345287	2.19756e-08	7385	Small cell lung cancer	GCST90200514	X-12851 levels
rs148132579	A	G	A	G	-0.111449	-0.135536	0.125909	0.0835018	0.119739	0.0871129	0.0246656	6.23141e-06	7385	Small cell lung cancer	GCST90200514	X-12851 levels
rs188614158	T	C	T	C	0.290305	0.0261942	0.0164035	0.0256883	0.863806	0.152709	0.0639769	5.68834e-06	7385	Small cell lung cancer	GCST90200514	X-12851 levels
rs190607410	T	C	T	C	-0.286904	-0.37765	0.0165255	0.00643731	0.217062	0.305943	0.0638554	7.02209e-06	7385	Small cell lung cancer	GCST90200514	X-12851 levels
rs191477975	A	G	A	G	-0.432961	0.0550661	0.00803705	0.0025078	0.907689	0.474899	0.0887536	1.0704e-06	7385	Small cell lung cancer	GCST90200514	X-12851 levels
rs1975407	A	G	A	G	-0.0758002	-0.117147	0.371857	0.296625	0.0274069	0.0531117	0.0167455	5.99427e-06	7385	Small cell lung cancer	GCST90200514	X-12851 levels
rs2072365	T	C	T	C	-0.0921189	0.0385721	0.345658	0.422941	0.435597	0.0494736	0.0170468	6.52176e-08	7385	Small cell lung cancer	GCST90200514	X-12851 levels
rs2215644	G	C	G	C	-0.0898965	0.0628559	0.314505	0.301809	0.241421	0.0536569	0.0175687	3.10658e-07	7385	Small cell lung cancer	GCST90200514	X-12851 levels
rs281377	T	C	T	C	-0.0828835	-0.00989635	0.448147	0.504898	0.838765	0.048637	0.0161404	2.81928e-07	7385	Small cell lung cancer	GCST90200514	X-12851 levels
rs4625592	G	A	G	A	0.0742436	0.0109124	0.443937	0.58912	0.826013	0.0496427	0.0163418	5.54117e-06	7385	Small cell lung cancer	GCST90200514	X-12851 levels
rs72848086	T	G	T	G	-0.209025	0.0725286	0.0319235	0.0319144	0.607058	0.14103	0.0458897	5.23988e-06	7385	Small cell lung cancer	GCST90200514	X-12851 levels
rs76434393	C	T	C	T	0.26218	0.0334249	0.0181707	0.0283819	0.821743	0.148355	0.0593414	9.95448e-06	7385	Small cell lung cancer	GCST90200514	X-12851 levels
rs78517573	C	T	C	T	0.166313	-0.191638	0.0496131	0.0238066	0.235001	0.161369	0.0371715	7.67009e-06	7385	Small cell lung cancer	GCST90200514	X-12851 levels
rs1002607	C	T	C	T	-0.0725343	-0.0528299	0.596423	0.597563	0.290353	0.0499646	0.015789	4.34906e-06	8197	Small cell lung cancer	GCST90200773	Serine to alpha-tocopherol ratio
rs1047891	A	C	A	C	0.138513	-0.0025928	0.309227	0.323346	0.960635	0.0525319	0.0165234	5.16729e-17	8197	Small cell lung cancer	GCST90200773	Serine to alpha-tocopherol ratio
rs117062942	T	G	T	G	0.23872	0.147516	0.0235682	0.038149	0.250037	0.128246	0.0504342	2.20895e-06	8197	Small cell lung cancer	GCST90200773	Serine to alpha-tocopherol ratio
rs117077569	C	T	C	T	0.245239	0.0862735	0.0193623	0.0424715	0.481219	0.122488	0.0555058	9.94977e-06	8197	Small cell lung cancer	GCST90200773	Serine to alpha-tocopherol ratio
rs117704046	T	C	T	C	-0.235834	-0.186614	0.0227217	0.0237548	0.24025	0.158906	0.0510355	3.81934e-06	8197	Small cell lung cancer	GCST90200773	Serine to alpha-tocopherol ratio
rs12580691	C	T	C	T	-0.238552	-0.167663	0.0210888	0.0134387	0.4234	0.209438	0.0537275	8.99479e-06	8197	Small cell lung cancer	GCST90200773	Serine to alpha-tocopherol ratio
rs1260326	C	T	C	T	0.0789013	-0.0843253	0.587236	0.650095	0.0998504	0.0512437	0.0155471	3.87557e-07	8197	Small cell lung cancer	GCST90200773	Serine to alpha-tocopherol ratio
rs13325784	A	G	A	G	-0.135062	0.0911803	0.0736339	0.067221	0.353038	0.0981794	0.028996	3.19366e-06	8197	Small cell lung cancer	GCST90200773	Serine to alpha-tocopherol ratio
rs139101151	G	A	G	A	-0.284063	1.02408	0.0147347	0.00184801	0.0631277	0.551089	0.0637679	8.40371e-06	8197	Small cell lung cancer	GCST90200773	Serine to alpha-tocopherol ratio
rs142498030	T	C	T	C	0.283613	0.0603437	0.0146897	0.019722	0.723746	0.170724	0.0628259	6.35365e-06	8197	Small cell lung cancer	GCST90200773	Serine to alpha-tocopherol ratio
rs145818332	A	G	A	G	-0.336104	0.158719	0.0105966	0.0385525	0.215358	0.128106	0.0745042	6.44592e-06	8197	Small cell lung cancer	GCST90200773	Serine to alpha-tocopherol ratio
rs1669587	G	A	G	A	-0.0751917	-0.0302152	0.321302	0.362837	0.551935	0.0507935	0.0163507	4.25169e-06	8197	Small cell lung cancer	GCST90200773	Serine to alpha-tocopherol ratio
rs188641059	T	A	T	A	0.342312	-0.601246	0.00973907	0.00425841	0.119205	0.38588	0.0771242	9.06103e-06	8197	Small cell lung cancer	GCST90200773	Serine to alpha-tocopherol ratio
rs4393918	C	G	C	G	0.0787292	-0.0237824	0.396879	0.368702	0.638166	0.0505724	0.0159703	8.23408e-07	8197	Small cell lung cancer	GCST90200773	Serine to alpha-tocopherol ratio
rs561931	G	A	G	A	0.11386	-0.0623847	0.580284	0.616578	0.21199	0.0499833	0.0155407	2.36157e-13	8197	Small cell lung cancer	GCST90200773	Serine to alpha-tocopherol ratio
rs58322339	A	C	A	C	-0.0792109	-0.0446324	0.254606	0.233329	0.446055	0.0585721	0.0177838	8.42441e-06	8197	Small cell lung cancer	GCST90200773	Serine to alpha-tocopherol ratio
rs62010860	C	A	C	A	0.0886643	-0.0266927	0.207873	0.248316	0.63938	0.0569667	0.0189566	2.90768e-06	8197	Small cell lung cancer	GCST90200773	Serine to alpha-tocopherol ratio
rs62090037	G	A	G	A	0.0891285	0.00967067	0.182417	0.266894	0.86157	0.0554588	0.0198602	7.1968e-06	8197	Small cell lung cancer	GCST90200773	Serine to alpha-tocopherol ratio
rs62249149	C	G	C	G	-0.0948766	-0.0076937	0.15035	0.159035	0.907802	0.0664328	0.0212412	7.94592e-06	8197	Small cell lung cancer	GCST90200773	Serine to alpha-tocopherol ratio
rs631106	A	C	A	C	0.0771473	-0.0637425	0.336076	0.263469	0.250285	0.0554447	0.0162302	2.00099e-06	8197	Small cell lung cancer	GCST90200773	Serine to alpha-tocopherol ratio
rs6576576	A	G	A	G	0.135704	0.224203	0.0679224	0.0291151	0.124534	0.145964	0.0303783	7.92762e-06	8197	Small cell lung cancer	GCST90200773	Serine to alpha-tocopherol ratio
rs7251874	G	A	G	A	-0.0765961	-0.0636587	0.416718	0.358219	0.212733	0.051087	0.0153359	5.89745e-07	8197	Small cell lung cancer	GCST90200773	Serine to alpha-tocopherol ratio
rs75860931	G	A	G	A	0.181581	0.0886941	0.0382919	0.0883366	0.30671	0.0867721	0.0399077	5.36399e-06	8197	Small cell lung cancer	GCST90200773	Serine to alpha-tocopherol ratio
rs7589968	A	G	A	G	-0.074581	-0.040918	0.60323	0.692761	0.444811	0.0535511	0.0162898	4.68585e-06	8197	Small cell lung cancer	GCST90200773	Serine to alpha-tocopherol ratio
rs76772514	T	G	T	G	-0.239418	0.180833	0.0222985	0.0381501	0.16296	0.129612	0.0519939	4.12998e-06	8197	Small cell lung cancer	GCST90200773	Serine to alpha-tocopherol ratio
rs76813200	T	A	T	A	-0.211645	-0.254257	0.0267124	0.0331457	0.0665074	0.138561	0.0469908	6.66942e-06	8197	Small cell lung cancer	GCST90200773	Serine to alpha-tocopherol ratio
rs895789	C	A	C	A	-0.072227	0.019527	0.545415	0.550581	0.692169	0.0493214	0.0153711	2.61581e-06	8197	Small cell lung cancer	GCST90200773	Serine to alpha-tocopherol ratio
rs9606482	C	T	C	T	0.235354	-0.0255969	0.0223632	0.0140246	0.903222	0.210514	0.0517754	5.47616e-06	8197	Small cell lung cancer	GCST90200773	Serine to alpha-tocopherol ratio
rs1002607	C	T	C	T	-0.078572	-0.0528299	0.595973	0.597563	0.290353	0.0499646	0.0156171	4.87509e-07	8271	Small cell lung cancer	GCST90200415	Serine levels
rs1047891	A	C	A	C	0.205086	-0.0025928	0.309908	0.323346	0.960635	0.0525319	0.016246	1.56139e-36	8271	Small cell lung cancer	GCST90200415	Serine levels
rs11214896	A	G	A	G	-0.0846707	0.0673002	0.24173	0.139608	0.337703	0.0701984	0.0175926	1.48797e-06	8271	Small cell lung cancer	GCST90200415	Serine levels
rs113117335	T	G	T	G	0.0915971	-0.113402	0.15971	0.195327	0.0697429	0.0625298	0.0204917	7.82366e-06	8271	Small cell lung cancer	GCST90200415	Serine levels
rs11638845	G	T	G	T	-0.0694867	-0.0846184	0.57451	0.579791	0.0869381	0.0494332	0.0153619	6.08758e-06	8271	Small cell lung cancer	GCST90200415	Serine levels
rs116434634	A	C	A	C	0.243771	0.0435642	0.0231639	0.00899328	0.861961	0.250545	0.0503985	1.31898e-06	8271	Small cell lung cancer	GCST90200415	Serine levels
rs1205042	T	C	T	C	-0.146472	-0.0592621	0.0657863	0.0724972	0.53639	0.0958498	0.0307108	1.84795e-06	8271	Small cell lung cancer	GCST90200415	Serine levels
rs12404355	T	C	T	C	0.240845	0.191641	0.02197	0.0102787	0.428532	0.242061	0.0517649	3.27657e-06	8271	Small cell lung cancer	GCST90200415	Serine levels
rs12659929	G	A	G	A	0.0945102	-0.0466563	0.157376	0.158875	0.489359	0.067488	0.0208132	5.60212e-06	8271	Small cell lung cancer	GCST90200415	Serine levels
rs13136680	C	T	C	T	0.165376	-0.0487212	0.0468503	0.0339026	0.713035	0.132473	0.0359606	4.24912e-06	8271	Small cell lung cancer	GCST90200415	Serine levels
rs141999665	G	A	G	A	0.284405	0.194769	0.0152922	0.0396491	0.129964	0.128625	0.0620866	4.63237e-06	8271	Small cell lung cancer	GCST90200415	Serine levels
rs145457809	G	A	G	A	0.291453	-0.210907	0.0153074	0.0293134	0.157082	0.149055	0.0623409	2.93745e-06	8271	Small cell lung cancer	GCST90200415	Serine levels
rs146953046	G	T	G	T	-0.303594	-0.00200521	0.0124878	0.0122041	0.992781	0.221625	0.0685252	9.40578e-06	8271	Small cell lung cancer	GCST90200415	Serine levels
rs149220021	A	G	A	G	-0.2995	0.0739309	0.0129524	0.0314285	0.597074	0.139858	0.0670995	8.06219e-06	8271	Small cell lung cancer	GCST90200415	Serine levels
rs149814267	A	G	A	G	-0.310411	0.365731	0.0146844	0.00986525	0.152053	0.255342	0.0630565	8.53349e-07	8271	Small cell lung cancer	GCST90200415	Serine levels
rs150646171	A	G	A	G	-0.436211	-0.140296	0.00639308	0.0062384	0.702158	0.366873	0.0951476	4.5493e-06	8271	Small cell lung cancer	GCST90200415	Serine levels
rs155501	G	T	G	T	-0.0783591	0.0755973	0.750549	0.737245	0.173885	0.0555934	0.0175405	7.92008e-06	8271	Small cell lung cancer	GCST90200415	Serine levels
rs168020	A	C	A	C	0.0672433	0.0312658	0.554593	0.509424	0.521968	0.0488289	0.0152134	9.87022e-06	8271	Small cell lung cancer	GCST90200415	Serine levels
rs17428922	C	A	C	A	0.113125	0.0360494	0.0977958	0.0586658	0.731846	0.105201	0.0252237	7.29579e-06	8271	Small cell lung cancer	GCST90200415	Serine levels
rs2344872	T	C	T	C	-0.0931895	0.0413923	0.830262	0.92051	0.644051	0.0895856	0.0203471	4.64995e-06	8271	Small cell lung cancer	GCST90200415	Serine levels
rs2363498	A	T	A	T	0.280691	0.0659766	0.0186441	0.00745221	0.821231	0.291981	0.0558669	5.05296e-07	8271	Small cell lung cancer	GCST90200415	Serine levels
rs35780223	T	C	T	C	-0.166662	-0.0596756	0.0533993	0.0388595	0.638727	0.12711	0.0338282	8.36243e-07	8271	Small cell lung cancer	GCST90200415	Serine levels
rs4382808	G	A	G	A	-0.0778347	0.0374683	0.245562	0.394676	0.453103	0.049941	0.0174809	8.48582e-06	8271	Small cell lung cancer	GCST90200415	Serine levels
rs4393918	C	G	C	G	0.0722286	-0.0237824	0.39702	0.368702	0.638166	0.0505724	0.0157875	4.76116e-06	8271	Small cell lung cancer	GCST90200415	Serine levels
rs4553269	T	C	T	C	-0.0944099	0.0294138	0.169138	0.162822	0.654547	0.065736	0.0203595	3.53244e-06	8271	Small cell lung cancer	GCST90200415	Serine levels
rs561931	G	A	G	A	0.182917	-0.0623847	0.581234	0.616578	0.21199	0.0499833	0.0153145	6.97391e-33	8271	Small cell lung cancer	GCST90200415	Serine levels
rs56335308	A	G	A	G	0.231549	-0.0869755	0.0252299	0.00951159	0.730046	0.252056	0.0484332	1.7461e-06	8271	Small cell lung cancer	GCST90200415	Serine levels
rs6461757	G	A	G	A	0.0765078	-0.0682854	0.440918	0.357865	0.182308	0.0512007	0.0154594	7.4611e-07	8271	Small cell lung cancer	GCST90200415	Serine levels
rs6856689	A	G	A	G	-0.159359	-0.190077	0.0559063	0.120991	0.0121406	0.0757875	0.0328373	1.21605e-06	8271	Small cell lung cancer	GCST90200415	Serine levels
rs7046643	G	A	G	A	-0.0808848	-0.12121	0.234078	0.224313	0.0368995	0.0580819	0.0179564	6.65268e-06	8271	Small cell lung cancer	GCST90200415	Serine levels
rs738161	A	C	A	C	-0.0679003	0.0418876	0.552059	0.615903	0.402795	0.0500664	0.0151681	7.58714e-06	8271	Small cell lung cancer	GCST90200415	Serine levels
rs75859613	C	T	C	T	-0.225105	-0.12659	0.0309228	0.0391271	0.324255	0.12842	0.0432815	1.98282e-07	8271	Small cell lung cancer	GCST90200415	Serine levels
rs7628649	C	T	C	T	-0.112407	-0.063698	0.89188	0.926809	0.501534	0.0947776	0.0246823	5.25999e-06	8271	Small cell lung cancer	GCST90200415	Serine levels
rs77195831	C	T	C	T	-0.1436	-0.0625335	0.0576199	0.0696574	0.514712	0.0959811	0.0324811	9.82353e-06	8271	Small cell lung cancer	GCST90200415	Serine levels
rs780093	C	T	C	T	0.076895	-0.0721465	0.597374	0.647604	0.15792	0.0510916	0.0153949	5.88852e-07	8271	Small cell lung cancer	GCST90200415	Serine levels
rs816411	T	C	T	C	-0.148474	-0.0169986	0.501395	0.433376	0.729851	0.0492252	0.0150358	5.35888e-23	8271	Small cell lung cancer	GCST90200415	Serine levels
rs10026304	G	A	G	A	-0.119442	-0.150614	0.086323	0.0628346	0.134562	0.100654	0.0267982	8.30844e-06	8237	Small cell lung cancer	GCST90200246	3-hydroxydecanoylcarnitine levels
rs1049987	T	C	T	C	0.0944784	-0.0568708	0.213077	0.267453	0.305853	0.0555399	0.0184134	2.8828e-07	8237	Small cell lung cancer	GCST90200246	3-hydroxydecanoylcarnitine levels
rs11018118	A	G	A	G	0.122806	0.0205545	0.0955737	0.11665	0.789658	0.0770535	0.0256405	1.67162e-06	8237	Small cell lung cancer	GCST90200246	3-hydroxydecanoylcarnitine levels
rs114008126	T	C	T	C	0.153932	0.0171335	0.0514831	0.0269397	0.906442	0.145784	0.0337237	5.00697e-06	8237	Small cell lung cancer	GCST90200246	3-hydroxydecanoylcarnitine levels
rs117441042	A	G	A	G	-0.408542	-0.357062	0.00954222	0.00661391	0.239452	0.303532	0.0783053	1.8155e-07	8237	Small cell lung cancer	GCST90200246	3-hydroxydecanoylcarnitine levels
rs118186615	G	A	G	A	-0.282131	0.113603	0.014453	0.00859954	0.662262	0.260086	0.0629879	7.49514e-06	8237	Small cell lung cancer	GCST90200246	3-hydroxydecanoylcarnitine levels
rs141744418	T	G	T	G	0.150937	-0.0762891	0.0539161	0.0921741	0.365965	0.0843852	0.0332624	5.68537e-06	8237	Small cell lung cancer	GCST90200246	3-hydroxydecanoylcarnitine levels
rs144234122	G	A	G	A	-0.431115	0.342791	0.00649511	0.0127734	0.148735	0.237388	0.0942678	4.80088e-06	8237	Small cell lung cancer	GCST90200246	3-hydroxydecanoylcarnitine levels
rs1703910	T	G	T	G	-0.0728771	0.0368379	0.342244	0.345825	0.471695	0.0511834	0.0158728	4.40441e-06	8237	Small cell lung cancer	GCST90200246	3-hydroxydecanoylcarnitine levels
rs17046863	A	G	A	G	0.559348	-0.335187	0.00395618	0.0308978	0.018187	0.141921	0.119498	2.85738e-06	8237	Small cell lung cancer	GCST90200246	3-hydroxydecanoylcarnitine levels
rs245664	G	C	G	C	0.126158	0.0157538	0.915635	0.937183	0.876058	0.101006	0.0278332	5.82549e-06	8237	Small cell lung cancer	GCST90200246	3-hydroxydecanoylcarnitine levels
rs34970738	T	C	T	C	-0.249967	0.0529767	0.0193243	0.022974	0.755073	0.169821	0.0545304	4.56194e-06	8237	Small cell lung cancer	GCST90200246	3-hydroxydecanoylcarnitine levels
rs4082097	G	A	G	A	0.0700785	0.00796572	0.369413	0.413604	0.872837	0.0497682	0.0158315	9.5763e-06	8237	Small cell lung cancer	GCST90200246	3-hydroxydecanoylcarnitine levels
rs57859635	T	A	T	A	-0.359319	-0.0933037	0.00930317	0.00631081	0.76061	0.306235	0.0783155	4.47311e-06	8237	Small cell lung cancer	GCST90200246	3-hydroxydecanoylcarnitine levels
rs6886492	G	A	G	A	-0.0930359	0.0106595	0.185023	0.317161	0.84024	0.0528778	0.0195856	2.03193e-06	8237	Small cell lung cancer	GCST90200246	3-hydroxydecanoylcarnitine levels
rs6944935	G	C	G	C	-0.0876449	-0.0244815	0.299023	0.291508	0.650127	0.0539732	0.0162702	7.17074e-08	8237	Small cell lung cancer	GCST90200246	3-hydroxydecanoylcarnitine levels
rs7240063	A	G	A	G	0.190292	0.275001	0.0366984	0.0134577	0.190806	0.210214	0.0399882	1.9483e-06	8237	Small cell lung cancer	GCST90200246	3-hydroxydecanoylcarnitine levels
rs72684392	G	C	G	C	0.120111	0.0208965	0.095493	0.0838933	0.810556	0.0871744	0.0259357	3.63723e-06	8237	Small cell lung cancer	GCST90200246	3-hydroxydecanoylcarnitine levels
rs74135416	A	G	A	G	0.108822	0.144506	0.121933	0.150558	0.0352525	0.0686345	0.0228678	1.94799e-06	8237	Small cell lung cancer	GCST90200246	3-hydroxydecanoylcarnitine levels
rs74337769	A	G	A	G	-0.475637	0.00803505	0.00565075	0.0199005	0.963974	0.177895	0.100069	2.00347e-06	8237	Small cell lung cancer	GCST90200246	3-hydroxydecanoylcarnitine levels
rs74801711	T	C	T	C	-0.180121	-0.0815235	0.0343989	0.0410473	0.503079	0.12174	0.0405902	9.09922e-06	8237	Small cell lung cancer	GCST90200246	3-hydroxydecanoylcarnitine levels
rs74823953	T	C	T	C	-0.325655	-0.0455137	0.0122397	0.00467109	0.905974	0.385321	0.0681787	1.78375e-06	8237	Small cell lung cancer	GCST90200246	3-hydroxydecanoylcarnitine levels
rs75233021	G	C	G	C	-0.246869	0.112953	0.0217418	0.0137749	0.599109	0.214869	0.0514756	1.61995e-06	8237	Small cell lung cancer	GCST90200246	3-hydroxydecanoylcarnitine levels
rs7644660	C	T	C	T	-0.0693	0.0227448	0.463911	0.58631	0.647098	0.049683	0.0152972	5.89206e-06	8237	Small cell lung cancer	GCST90200246	3-hydroxydecanoylcarnitine levels
rs771786	T	G	T	G	-0.0880546	0.00890868	0.829707	0.907177	0.915453	0.0839154	0.0199312	9.96567e-06	8237	Small cell lung cancer	GCST90200246	3-hydroxydecanoylcarnitine levels
rs78717950	G	C	G	C	-0.43829	0.597808	0.00678982	0.00115369	0.403871	0.716172	0.0908728	1.41334e-06	8237	Small cell lung cancer	GCST90200246	3-hydroxydecanoylcarnitine levels
rs80333274	A	G	A	G	0.223715	0.15813	0.0269909	0.028121	0.299815	0.152513	0.0464877	1.49174e-06	8237	Small cell lung cancer	GCST90200246	3-hydroxydecanoylcarnitine levels
rs8044705	C	T	C	T	0.07089	0.00927992	0.441692	0.43695	0.850082	0.0490964	0.0153877	4.0867e-06	8237	Small cell lung cancer	GCST90200246	3-hydroxydecanoylcarnitine levels
rs835219	T	C	T	C	0.113922	-0.120486	0.900586	0.918582	0.178383	0.0895303	0.0252633	6.50164e-06	8237	Small cell lung cancer	GCST90200246	3-hydroxydecanoylcarnitine levels
rs1002762	G	A	G	A	-0.0958491	0.0247683	0.199319	0.14785	0.718869	0.0688063	0.0195747	9.75154e-07	8225	Small cell lung cancer	GCST90199676	1-oleoylglycerol (18:1) levels
rs10484587	T	A	T	A	0.0879266	0.0601118	0.225289	0.155369	0.37357	0.067556	0.0185495	2.13594e-06	8225	Small cell lung cancer	GCST90199676	1-oleoylglycerol (18:1) levels
rs10840108	C	T	C	T	-0.0836033	-0.00101272	0.247676	0.241836	0.985828	0.0570115	0.0178556	2.83835e-06	8225	Small cell lung cancer	GCST90199676	1-oleoylglycerol (18:1) levels
rs111879519	T	C	T	C	0.145409	-0.109329	0.0645021	0.0466562	0.350602	0.117128	0.0319907	5.48463e-06	8225	Small cell lung cancer	GCST90199676	1-oleoylglycerol (18:1) levels
rs112871012	A	G	A	G	0.158987	0.257323	0.090405	0.0483166	0.0244771	0.114388	0.0280316	1.41377e-08	8225	Small cell lung cancer	GCST90199676	1-oleoylglycerol (18:1) levels
rs114881696	G	C	G	C	-0.236439	-0.0616219	0.0340631	0.0403688	0.618968	0.123909	0.0431018	4.12084e-08	8225	Small cell lung cancer	GCST90199676	1-oleoylglycerol (18:1) levels
rs114951684	G	A	G	A	-0.210068	0.00854499	0.0284632	0.00531861	0.979297	0.329282	0.0464803	6.19855e-06	8225	Small cell lung cancer	GCST90199676	1-oleoylglycerol (18:1) levels
rs117245363	A	G	A	G	0.292341	-0.00714667	0.015133	0.0384199	0.954877	0.126303	0.063964	4.86807e-06	8225	Small cell lung cancer	GCST90199676	1-oleoylglycerol (18:1) levels
rs11754776	T	C	T	C	-0.166115	0.143085	0.0511945	0.0278375	0.329495	0.146734	0.0349798	2.04541e-06	8225	Small cell lung cancer	GCST90199676	1-oleoylglycerol (18:1) levels
rs13238458	A	G	A	G	0.132235	-0.0192178	0.0702811	0.0725509	0.837741	0.0938444	0.0299019	9.76565e-06	8225	Small cell lung cancer	GCST90199676	1-oleoylglycerol (18:1) levels
rs139236053	A	G	A	G	-0.153174	-0.125697	0.0546626	0.0432657	0.293745	0.119718	0.0343176	8.06581e-06	8225	Small cell lung cancer	GCST90199676	1-oleoylglycerol (18:1) levels
rs145557517	A	G	A	G	0.307537	0.635754	0.0140078	0.00725075	0.0234466	0.280553	0.0656048	2.76271e-06	8225	Small cell lung cancer	GCST90199676	1-oleoylglycerol (18:1) levels
rs146172549	C	T	C	T	0.336766	-0.117264	0.0112401	0.00314316	0.797052	0.45599	0.073153	4.15278e-06	8225	Small cell lung cancer	GCST90199676	1-oleoylglycerol (18:1) levels
rs148125219	A	G	A	G	-0.355434	-0.773159	0.0102128	0.00229249	0.120333	0.497728	0.0766211	3.50346e-06	8225	Small cell lung cancer	GCST90199676	1-oleoylglycerol (18:1) levels
rs158835	G	C	G	C	-0.0823376	0.0123493	0.711772	0.624828	0.806661	0.0504596	0.0177145	3.351e-06	8225	Small cell lung cancer	GCST90199676	1-oleoylglycerol (18:1) levels
rs17268364	A	G	A	G	0.0723971	0.00487735	0.48861	0.365155	0.923361	0.0506997	0.0154591	2.82508e-06	8225	Small cell lung cancer	GCST90199676	1-oleoylglycerol (18:1) levels
rs186740048	A	G	A	G	-0.302981	-0.272621	0.0131675	0.0220281	0.101755	0.166598	0.0677624	7.77696e-06	8225	Small cell lung cancer	GCST90199676	1-oleoylglycerol (18:1) levels
rs191591925	T	C	T	C	-0.439326	0.154413	0.00658296	0.0326156	0.265133	0.138569	0.0960845	4.82431e-06	8225	Small cell lung cancer	GCST90199676	1-oleoylglycerol (18:1) levels
rs2514155	A	C	A	C	-0.156688	-0.0323464	0.0501707	0.18021	0.615993	0.0644945	0.0353748	9.45092e-06	8225	Small cell lung cancer	GCST90199676	1-oleoylglycerol (18:1) levels
rs4962425	C	T	C	T	0.09298	0.0531382	0.816855	0.808823	0.394775	0.0624429	0.0206509	6.71679e-06	8225	Small cell lung cancer	GCST90199676	1-oleoylglycerol (18:1) levels
rs57601959	A	G	A	G	-0.1601	0.170676	0.0479494	0.0470789	0.132095	0.113339	0.0361169	9.30054e-06	8225	Small cell lung cancer	GCST90199676	1-oleoylglycerol (18:1) levels
rs57994859	T	C	T	C	-0.132592	0.174302	0.0712719	0.0794904	0.0556327	0.0910713	0.0299211	9.36269e-06	8225	Small cell lung cancer	GCST90199676	1-oleoylglycerol (18:1) levels
rs6936055	T	C	T	C	0.0987167	0.0395464	0.198453	0.232069	0.497976	0.0583557	0.0197112	5.49579e-07	8225	Small cell lung cancer	GCST90199676	1-oleoylglycerol (18:1) levels
rs72676439	T	C	T	C	-0.132926	-0.107684	0.0720927	0.0959934	0.202961	0.08458	0.0300848	9.9444e-06	8225	Small cell lung cancer	GCST90199676	1-oleoylglycerol (18:1) levels
rs72691394	A	G	A	G	-0.179559	0.120919	0.0434942	0.0377049	0.353578	0.130347	0.0377023	1.91162e-06	8225	Small cell lung cancer	GCST90199676	1-oleoylglycerol (18:1) levels
rs72785421	C	T	C	T	-0.119237	0.0189747	0.151933	0.189207	0.76043	0.0622292	0.0216956	3.88734e-08	8225	Small cell lung cancer	GCST90199676	1-oleoylglycerol (18:1) levels
rs73808455	T	C	T	C	-0.284414	-0.294128	0.0155412	0.00341231	0.491567	0.427625	0.0626028	5.54179e-06	8225	Small cell lung cancer	GCST90199676	1-oleoylglycerol (18:1) levels
rs74732810	G	T	G	T	0.158428	-0.0894944	0.0560059	0.0558812	0.398902	0.106088	0.0340249	3.22032e-06	8225	Small cell lung cancer	GCST90199676	1-oleoylglycerol (18:1) levels
rs76911913	G	C	G	C	-0.487266	-0.108961	0.00531006	0.0182348	0.561292	0.187566	0.105694	4.02335e-06	8225	Small cell lung cancer	GCST90199676	1-oleoylglycerol (18:1) levels
rs964184	C	G	C	G	-0.177523	0.024765	0.868688	0.855453	0.719446	0.068945	0.0228868	8.72352e-15	8225	Small cell lung cancer	GCST90199676	1-oleoylglycerol (18:1) levels
rs10028378	G	T	G	T	0.102313	0.0105623	0.826138	0.838165	0.874847	0.0670599	0.0230526	9.06922e-06	6764	Small cell lung cancer	GCST90200596	X-23655 levels
rs112020406	T	C	T	C	-0.316844	0.15756	0.014941	0.0177593	0.390042	0.183307	0.0707025	7.41691e-06	6764	Small cell lung cancer	GCST90200596	X-23655 levels
rs113767846	C	G	C	G	-0.153213	-0.00503483	0.0699467	0.0813738	0.95484	0.0889084	0.0335599	4.9861e-06	6764	Small cell lung cancer	GCST90200596	X-23655 levels
rs115315671	T	C	T	C	0.219891	0.0894441	0.0313935	0.0287161	0.544456	0.147576	0.0485684	5.97028e-06	6764	Small cell lung cancer	GCST90200596	X-23655 levels
rs11605606	G	A	G	A	0.142511	0.0759346	0.0876179	0.0617348	0.454341	0.10149	0.0303983	2.75703e-06	6764	Small cell lung cancer	GCST90200596	X-23655 levels
rs143324202	C	A	C	A	-0.357685	0.0176131	0.0132263	0.0115116	0.938867	0.229654	0.0751829	1.95977e-06	6764	Small cell lung cancer	GCST90200596	X-23655 levels
rs143540836	A	T	A	T	0.400449	-0.246216	0.00913276	0.00280692	0.582076	0.447378	0.0893454	7.39355e-06	6764	Small cell lung cancer	GCST90200596	X-23655 levels
rs146610520	T	C	T	C	-0.480304	-0.22006	0.00706005	0.012153	0.311358	0.21737	0.101193	2.07037e-06	6764	Small cell lung cancer	GCST90200596	X-23655 levels
rs149960281	T	C	T	C	-0.370258	-0.168223	0.0105451	0.0126346	0.455315	0.225324	0.0833649	8.93711e-06	6764	Small cell lung cancer	GCST90200596	X-23655 levels
rs150436560	C	G	C	G	-0.261382	-0.0310595	0.022348	0.0581097	0.768265	0.105414	0.057672	5.83692e-06	6764	Small cell lung cancer	GCST90200596	X-23655 levels
rs17056397	T	C	T	C	-0.18366	-0.0208434	0.0539259	0.0867714	0.811298	0.0873016	0.0377436	1.13887e-06	6764	Small cell lung cancer	GCST90200596	X-23655 levels
rs17220663	A	G	A	G	-0.171361	0.098541	0.0566904	0.0452448	0.401994	0.117582	0.0367047	3.03197e-06	6764	Small cell lung cancer	GCST90200596	X-23655 levels
rs2431798	T	C	T	C	0.0864209	-0.106216	0.717605	0.759346	0.0613946	0.0567806	0.0193435	7.90693e-06	6764	Small cell lung cancer	GCST90200596	X-23655 levels
rs2472297	T	C	T	C	0.103039	-0.0592528	0.252593	0.248445	0.294303	0.0564996	0.0194495	1.17215e-07	6764	Small cell lung cancer	GCST90200596	X-23655 levels
rs2749675	G	A	G	A	0.116605	0.0794392	0.866321	0.872654	0.270959	0.0721612	0.0252919	4.01953e-06	6764	Small cell lung cancer	GCST90200596	X-23655 levels
rs28889073	A	G	A	G	-0.119698	0.0564392	0.117216	0.0927749	0.503144	0.0842939	0.0265998	6.79586e-06	6764	Small cell lung cancer	GCST90200596	X-23655 levels
rs4416419	C	G	C	G	0.0894224	0.00791612	0.644385	0.667801	0.878594	0.0518233	0.0181172	7.98358e-07	6764	Small cell lung cancer	GCST90200596	X-23655 levels
rs62337911	G	A	G	A	-0.204498	-0.123064	0.0394581	0.026479	0.416324	0.151405	0.0434475	2.51649e-06	6764	Small cell lung cancer	GCST90200596	X-23655 levels
rs6503078	T	G	T	G	0.0913847	0.0986787	0.260675	0.248127	0.0818823	0.0567162	0.0203576	7.15678e-06	6764	Small cell lung cancer	GCST90200596	X-23655 levels
rs74049524	T	G	T	G	0.194391	0.236691	0.0402145	0.0416213	0.0461148	0.118682	0.0433027	7.15167e-06	6764	Small cell lung cancer	GCST90200596	X-23655 levels
rs7555782	G	A	G	A	-0.172806	0.00479481	0.0520338	0.0514458	0.965075	0.109507	0.0378461	4.97068e-06	6764	Small cell lung cancer	GCST90200596	X-23655 levels
rs79278676	C	T	C	T	0.220462	0.00616711	0.0316276	0.0523007	0.95456	0.10823	0.0482314	4.85575e-06	6764	Small cell lung cancer	GCST90200596	X-23655 levels
rs79823355	G	A	G	A	-0.154355	-0.0409134	0.0702622	0.072974	0.664235	0.0942547	0.0337888	4.91839e-06	6764	Small cell lung cancer	GCST90200596	X-23655 levels
rs79919890	T	C	T	C	-0.189644	-0.137897	0.0422001	0.0391785	0.278233	0.127177	0.0423193	7.4203e-06	6764	Small cell lung cancer	GCST90200596	X-23655 levels
rs9502656	A	G	A	G	-0.300483	0.100953	0.0164263	0.00789058	0.713019	0.274475	0.0667774	6.80268e-06	6764	Small cell lung cancer	GCST90200596	X-23655 levels
rs9892419	A	G	A	G	-0.157824	-0.0925614	0.0730955	0.074393	0.315695	0.092253	0.0331183	1.88422e-06	6764	Small cell lung cancer	GCST90200596	X-23655 levels
rs10028378	G	T	G	T	0.0996459	0.0105623	0.825977	0.838165	0.874847	0.0670599	0.0214694	3.46238e-06	7325	Small cell lung cancer	GCST90199704	3-hydroxysebacate levels
rs1126742	G	A	G	A	-0.251503	-0.106891	0.125154	0.129052	0.14717	0.0737385	0.023906	6.95003e-26	7325	Small cell lung cancer	GCST90199704	3-hydroxysebacate levels
rs113017771	C	G	C	G	0.392351	-0.184962	0.010011	0.00214268	0.723947	0.523692	0.0797938	8.78543e-07	7325	Small cell lung cancer	GCST90199704	3-hydroxysebacate levels
rs1153602	A	T	A	T	-0.0812575	0.0532611	0.336326	0.322538	0.307306	0.0521711	0.0167246	1.18251e-06	7325	Small cell lung cancer	GCST90199704	3-hydroxysebacate levels
rs117724688	C	T	C	T	-0.285861	-0.201002	0.0156444	0.00766706	0.483923	0.287143	0.0637472	7.31543e-06	7325	Small cell lung cancer	GCST90199704	3-hydroxysebacate levels
rs150942244	T	C	T	C	0.265696	-0.0985131	0.02	0.0514056	0.38528	0.113467	0.0565046	2.57372e-06	7325	Small cell lung cancer	GCST90199704	3-hydroxysebacate levels
rs184542354	A	G	A	G	0.375531	-0.0773007	0.00897629	0.00353267	0.847328	0.401501	0.0844744	8.76898e-06	7325	Small cell lung cancer	GCST90199704	3-hydroxysebacate levels
rs185853925	T	C	T	C	0.324786	-0.0195821	0.0134541	0.00670292	0.948911	0.305614	0.0690059	2.51838e-06	7325	Small cell lung cancer	GCST90199704	3-hydroxysebacate levels
rs2837077	T	C	T	C	0.0782247	-0.0798312	0.450339	0.639695	0.116297	0.0508314	0.0160525	1.09884e-06	7325	Small cell lung cancer	GCST90199704	3-hydroxysebacate levels
rs3009980	G	A	G	A	-0.0795132	0.0891807	0.283734	0.286949	0.0981974	0.0539293	0.0177061	7.09816e-06	7325	Small cell lung cancer	GCST90199704	3-hydroxysebacate levels
rs61875118	C	T	C	T	0.0877104	0.124719	0.226165	0.169997	0.0547344	0.0649246	0.0192357	5.12112e-06	7325	Small cell lung cancer	GCST90199704	3-hydroxysebacate levels
rs62384970	C	T	C	T	0.163727	-0.100111	0.0492196	0.0736965	0.286368	0.0939018	0.0366287	7.82563e-06	7325	Small cell lung cancer	GCST90199704	3-hydroxysebacate levels
rs6668000	A	G	A	G	0.0781327	0.0349414	0.630499	0.553633	0.478415	0.0492928	0.0167975	3.29629e-06	7325	Small cell lung cancer	GCST90199704	3-hydroxysebacate levels
rs72817577	T	C	T	C	-0.235596	0.0176178	0.0282864	0.00606006	0.954762	0.310568	0.047502	7.0599e-07	7325	Small cell lung cancer	GCST90199704	3-hydroxysebacate levels
rs73213447	G	A	G	A	-0.399753	-0.108816	0.00821918	0.0056452	0.737335	0.324451	0.0881886	5.81689e-06	7325	Small cell lung cancer	GCST90199704	3-hydroxysebacate levels
rs7542137	T	C	T	C	0.103358	0.100113	0.603252	0.643201	0.048818	0.050814	0.0161578	1.58688e-10	7325	Small cell lung cancer	GCST90199704	3-hydroxysebacate levels
rs75538425	A	G	A	G	-0.241555	-0.592898	0.0228517	0.00398608	0.12391	0.385357	0.0534977	6.32457e-06	7325	Small cell lung cancer	GCST90199704	3-hydroxysebacate levels
rs75995468	T	C	T	C	0.11364	0.0773495	0.138317	0.183554	0.217186	0.0626795	0.0232304	9.98859e-07	7325	Small cell lung cancer	GCST90199704	3-hydroxysebacate levels
rs77899273	C	T	C	T	0.135289	0.0607163	0.0821363	0.0599635	0.553747	0.102534	0.0296619	5.08999e-06	7325	Small cell lung cancer	GCST90199704	3-hydroxysebacate levels
rs78813940	T	C	T	C	0.561168	-0.12538	0.00403888	0.0203754	0.474783	0.175425	0.125243	7.44202e-06	7325	Small cell lung cancer	GCST90199704	3-hydroxysebacate levels
rs79795772	A	G	A	G	-0.189938	-0.0206847	0.0396291	0.0451241	0.861627	0.118671	0.0407287	3.109e-06	7325	Small cell lung cancer	GCST90199704	3-hydroxysebacate levels
rs10028455	C	G	C	G	-0.172161	-0.053841	0.0931828	0.0820238	0.54128	0.0881372	0.0358113	1.52871e-06	4571	Small cell lung cancer	GCST90200730	Adenosine 5'-diphosphate (ADP) to fructose ratio
rs10029837	T	C	T	C	-0.110356	0.0466127	0.755077	0.737629	0.404486	0.055915	0.0240885	4.6213e-06	4571	Small cell lung cancer	GCST90200730	Adenosine 5'-diphosphate (ADP) to fructose ratio
rs10766713	C	T	C	T	-0.104451	0.011391	0.668113	0.62273	0.821261	0.0504196	0.0230404	5.80497e-06	4571	Small cell lung cancer	GCST90200730	Adenosine 5'-diphosphate (ADP) to fructose ratio
rs10899251	G	A	G	A	-0.140507	-0.0501195	0.131736	0.0947361	0.550539	0.0839588	0.0306101	4.42806e-06	4571	Small cell lung cancer	GCST90200730	Adenosine 5'-diphosphate (ADP) to fructose ratio
rs112662853	G	C	G	C	0.348256	-0.193454	0.0193833	0.0132521	0.364632	0.21339	0.0748886	3.31412e-06	4571	Small cell lung cancer	GCST90200730	Adenosine 5'-diphosphate (ADP) to fructose ratio
rs1166250	C	T	C	T	-0.099379	0.0225397	0.546315	0.621076	0.657472	0.050833	0.0207642	1.70084e-06	4571	Small cell lung cancer	GCST90200730	Adenosine 5'-diphosphate (ADP) to fructose ratio
rs116885450	T	C	T	C	-0.226184	0.0484403	0.0445447	0.0164321	0.799955	0.191157	0.0510444	9.37462e-06	4571	Small cell lung cancer	GCST90200730	Adenosine 5'-diphosphate (ADP) to fructose ratio
rs117215596	G	A	G	A	0.386802	0.379622	0.0153914	0.00663225	0.207117	0.300921	0.0839903	4.11825e-06	4571	Small cell lung cancer	GCST90200730	Adenosine 5'-diphosphate (ADP) to fructose ratio
rs117297969	G	C	G	C	-0.404756	0.0082905	0.0132646	0.00903297	0.974028	0.254646	0.0908219	8.32741e-06	4571	Small cell lung cancer	GCST90200730	Adenosine 5'-diphosphate (ADP) to fructose ratio
rs12145728	G	A	G	A	0.112719	0.0321976	0.296269	0.326583	0.541311	0.0527112	0.0238818	2.36025e-06	4571	Small cell lung cancer	GCST90200730	Adenosine 5'-diphosphate (ADP) to fructose ratio
rs146875741	G	A	G	A	0.54808	-0.123943	0.008359	0.00234204	0.796275	0.48008	0.112481	1.1012e-06	4571	Small cell lung cancer	GCST90200730	Adenosine 5'-diphosphate (ADP) to fructose ratio
rs147476481	T	C	T	C	0.432976	0.452362	0.0111793	0.00703137	0.107367	0.280946	0.0977359	9.42056e-06	4571	Small cell lung cancer	GCST90200730	Adenosine 5'-diphosphate (ADP) to fructose ratio
rs149890985	A	C	A	C	0.326658	0.586781	0.0228027	0.00764779	0.0125936	0.235177	0.0695777	2.6679e-06	4571	Small cell lung cancer	GCST90200730	Adenosine 5'-diphosphate (ADP) to fructose ratio
rs149977852	T	C	T	C	0.431354	0.735795	0.0120229	0.00524868	0.0319124	0.342948	0.0946737	5.20833e-06	4571	Small cell lung cancer	GCST90200730	Adenosine 5'-diphosphate (ADP) to fructose ratio
rs1537011	C	G	C	G	-0.137422	0.166124	0.132477	0.1093	0.0333027	0.0780508	0.030726	7.7309e-06	4571	Small cell lung cancer	GCST90200730	Adenosine 5'-diphosphate (ADP) to fructose ratio
rs181138473	T	C	T	C	0.506302	0.0518823	0.00845968	0.0170002	0.782326	0.187783	0.113292	7.85872e-06	4571	Small cell lung cancer	GCST90200730	Adenosine 5'-diphosphate (ADP) to fructose ratio
rs2181066	T	C	T	C	0.0966274	0.059237	0.400856	0.398161	0.237896	0.0501897	0.0214398	6.57792e-06	4571	Small cell lung cancer	GCST90200730	Adenosine 5'-diphosphate (ADP) to fructose ratio
rs41291896	T	C	T	C	-0.281343	-0.152174	0.0271751	0.0189222	0.40453	0.182559	0.0632958	8.79354e-06	4571	Small cell lung cancer	GCST90200730	Adenosine 5'-diphosphate (ADP) to fructose ratio
rs4274484	A	G	A	G	-0.0957032	-0.0468593	0.383664	0.413638	0.346304	0.049756	0.0213132	7.11157e-06	4571	Small cell lung cancer	GCST90200730	Adenosine 5'-diphosphate (ADP) to fructose ratio
rs61780234	G	A	G	A	0.580532	-0.146174	0.00685841	0.00921047	0.57614	0.261478	0.126033	4.10108e-06	4571	Small cell lung cancer	GCST90200730	Adenosine 5'-diphosphate (ADP) to fructose ratio
rs62103136	C	T	C	T	-0.174011	-0.0487574	0.0808676	0.0770748	0.593121	0.0912512	0.0378666	4.31982e-06	4571	Small cell lung cancer	GCST90200730	Adenosine 5'-diphosphate (ADP) to fructose ratio
rs71427752	T	G	T	G	0.243547	-0.0974422	0.0427257	0.108209	0.227344	0.0807156	0.0505018	1.41744e-06	4571	Small cell lung cancer	GCST90200730	Adenosine 5'-diphosphate (ADP) to fructose ratio
rs72873880	A	T	A	T	-0.357412	0.100178	0.0175033	0.00664528	0.733648	0.294401	0.0790577	6.15762e-06	4571	Small cell lung cancer	GCST90200730	Adenosine 5'-diphosphate (ADP) to fructose ratio
rs73246261	A	G	A	G	-0.153041	0.102233	0.101145	0.115255	0.178972	0.0760704	0.0342323	7.79778e-06	4571	Small cell lung cancer	GCST90200730	Adenosine 5'-diphosphate (ADP) to fructose ratio
rs766206	T	C	T	C	-0.110503	0.0277589	0.619451	0.628094	0.58456	0.050772	0.0213048	2.13951e-07	4571	Small cell lung cancer	GCST90200730	Adenosine 5'-diphosphate (ADP) to fructose ratio
rs77154538	G	A	G	A	-0.302514	-0.02382	0.023914	0.0115013	0.919526	0.235771	0.0677658	8.04018e-06	4571	Small cell lung cancer	GCST90200730	Adenosine 5'-diphosphate (ADP) to fructose ratio
rs7829662	G	T	G	T	-0.144745	0.0404029	0.156001	0.118669	0.598016	0.0766289	0.0298869	1.27844e-06	4571	Small cell lung cancer	GCST90200730	Adenosine 5'-diphosphate (ADP) to fructose ratio
rs7983933	A	G	A	G	-0.749651	0.205615	0.00482139	0.0437425	0.087267	0.120243	0.149234	5.07844e-07	4571	Small cell lung cancer	GCST90200730	Adenosine 5'-diphosphate (ADP) to fructose ratio
rs80332390	C	A	C	A	0.305199	0.213585	0.0294827	0.0396754	0.078426	0.121363	0.0611986	6.13162e-07	4571	Small cell lung cancer	GCST90200730	Adenosine 5'-diphosphate (ADP) to fructose ratio
rs867056	C	A	C	A	-0.0998273	0.00375061	0.687514	0.6418	0.942009	0.0515584	0.0224836	8.99583e-06	4571	Small cell lung cancer	GCST90200730	Adenosine 5'-diphosphate (ADP) to fructose ratio
rs896682	T	C	T	C	-0.272503	-0.104961	0.0324277	0.0667119	0.287721	0.0987282	0.0586029	3.31949e-06	4571	Small cell lung cancer	GCST90200730	Adenosine 5'-diphosphate (ADP) to fructose ratio
rs952677	G	C	G	C	0.157712	-0.102948	0.10774	0.11897	0.173793	0.0756908	0.0334321	2.38887e-06	4571	Small cell lung cancer	GCST90200730	Adenosine 5'-diphosphate (ADP) to fructose ratio
rs10028561	A	T	A	T	0.0927406	-0.0562489	0.244958	0.250411	0.316992	0.0562118	0.0195675	2.14227e-06	6697	Small cell lung cancer	GCST90199790	2-palmitoleoyl-GPC (16:1) levels
rs10735770	G	A	G	A	-0.080119	0.103311	0.63761	0.690693	0.0504696	0.0528186	0.0174725	4.53064e-06	6697	Small cell lung cancer	GCST90199790	2-palmitoleoyl-GPC (16:1) levels
rs111294304	C	T	C	T	0.209863	-0.211265	0.0364869	0.0748742	0.0242778	0.0937828	0.0452235	3.47443e-06	6697	Small cell lung cancer	GCST90199790	2-palmitoleoyl-GPC (16:1) levels
rs11150021	G	A	G	A	-0.0831519	0.0224864	0.363171	0.301691	0.671171	0.0529663	0.0176475	2.45527e-06	6697	Small cell lung cancer	GCST90199790	2-palmitoleoyl-GPC (16:1) levels
rs116223537	T	C	T	C	-0.277628	0.190578	0.0187678	0.00606801	0.535361	0.307462	0.062687	9.47612e-06	6697	Small cell lung cancer	GCST90199790	2-palmitoleoyl-GPC (16:1) levels
rs12492172	T	C	T	C	0.105001	0.054998	0.166166	0.114509	0.471396	0.0763639	0.0228979	4.5265e-06	6697	Small cell lung cancer	GCST90199790	2-palmitoleoyl-GPC (16:1) levels
rs1345993	T	G	T	G	-0.0795802	0.0489254	0.412933	0.403275	0.32653	0.0498665	0.0171903	3.66785e-06	6697	Small cell lung cancer	GCST90199790	2-palmitoleoyl-GPC (16:1) levels
rs139889063	C	T	C	T	-0.267549	-0.0837089	0.0200692	0.0312659	0.546967	0.138979	0.0603926	9.41632e-06	6697	Small cell lung cancer	GCST90199790	2-palmitoleoyl-GPC (16:1) levels
rs141968830	A	T	A	T	0.551541	0.0597776	0.00482655	0.00464825	0.861826	0.343451	0.122377	6.57831e-06	6697	Small cell lung cancer	GCST90199790	2-palmitoleoyl-GPC (16:1) levels
rs147752041	T	A	T	A	-0.267827	0.0623014	0.0205838	0.0242616	0.692457	0.157517	0.0593278	6.35086e-06	6697	Small cell lung cancer	GCST90199790	2-palmitoleoyl-GPC (16:1) levels
rs149844476	A	G	A	G	-0.292309	-0.429259	0.0186713	0.00862787	0.0981432	0.25954	0.0613995	1.9285e-06	6697	Small cell lung cancer	GCST90199790	2-palmitoleoyl-GPC (16:1) levels
rs16924404	A	G	A	G	0.0972189	-0.0798447	0.238295	0.212952	0.179347	0.0594628	0.020072	1.27563e-06	6697	Small cell lung cancer	GCST90199790	2-palmitoleoyl-GPC (16:1) levels
rs17500742	A	G	A	G	0.173017	-0.0455714	0.058023	0.0504045	0.680683	0.110737	0.0364057	2.00963e-06	6697	Small cell lung cancer	GCST90199790	2-palmitoleoyl-GPC (16:1) levels
rs2735839	G	A	G	A	-0.111104	0.0780046	0.854023	0.872647	0.282213	0.072538	0.0236678	2.67529e-06	6697	Small cell lung cancer	GCST90199790	2-palmitoleoyl-GPC (16:1) levels
rs34141013	G	A	G	A	0.0900272	0.0549395	0.279028	0.279103	0.311253	0.0542562	0.0190502	2.29239e-06	6697	Small cell lung cancer	GCST90199790	2-palmitoleoyl-GPC (16:1) levels
rs34276015	T	C	T	C	-0.197418	0.0688809	0.0449183	0.0436853	0.563482	0.119237	0.0407758	1.28835e-06	6697	Small cell lung cancer	GCST90199790	2-palmitoleoyl-GPC (16:1) levels
rs4974982	C	T	C	T	-0.102179	-0.0770931	0.206585	0.145658	0.268433	0.0696617	0.0211891	1.41938e-06	6697	Small cell lung cancer	GCST90199790	2-palmitoleoyl-GPC (16:1) levels
rs603424	A	G	A	G	-0.146435	0.0214594	0.171751	0.116269	0.778232	0.076199	0.0223924	6.17285e-11	6697	Small cell lung cancer	GCST90199790	2-palmitoleoyl-GPC (16:1) levels
rs604788	T	C	T	C	-0.123	-0.0682918	0.113234	0.105801	0.392091	0.0797958	0.0269502	5.01908e-06	6697	Small cell lung cancer	GCST90199790	2-palmitoleoyl-GPC (16:1) levels
rs7173143	T	C	T	C	-0.0897243	0.00403477	0.328214	0.293619	0.939968	0.0535757	0.0184631	1.17588e-06	6697	Small cell lung cancer	GCST90199790	2-palmitoleoyl-GPC (16:1) levels
rs72617008	A	G	A	G	0.0966227	0.113817	0.196043	0.215279	0.0558792	0.0595285	0.021434	6.54684e-06	6697	Small cell lung cancer	GCST90199790	2-palmitoleoyl-GPC (16:1) levels
rs76014634	A	G	A	G	0.21677	-0.0960218	0.0344983	0.0760454	0.30074	0.0927884	0.0460106	2.46136e-06	6697	Small cell lung cancer	GCST90199790	2-palmitoleoyl-GPC (16:1) levels
rs76466375	T	C	T	C	-0.181751	-0.141392	0.0538577	0.0453188	0.233301	0.118627	0.0377573	1.48188e-06	6697	Small cell lung cancer	GCST90199790	2-palmitoleoyl-GPC (16:1) levels
rs79085896	T	C	T	C	0.365088	0.670175	0.0115914	0.00344579	0.104758	0.413125	0.0791737	4.00291e-06	6697	Small cell lung cancer	GCST90199790	2-palmitoleoyl-GPC (16:1) levels
rs80100523	T	C	T	C	-0.159508	-0.00213635	0.0759808	0.063977	0.983042	0.100507	0.0317767	5.17661e-07	6697	Small cell lung cancer	GCST90199790	2-palmitoleoyl-GPC (16:1) levels
rs1002878	C	T	C	T	-0.0848218	0.040664	0.221209	0.266748	0.462345	0.0553258	0.0186071	5.15039e-06	8173	Small cell lung cancer	GCST90200849	Adenosine 5'-monophosphate (AMP) to threonine ratio
rs11138640	T	A	T	A	-0.100058	0.0413035	0.150708	0.163033	0.533302	0.0663005	0.0213969	2.92139e-06	8173	Small cell lung cancer	GCST90200849	Adenosine 5'-monophosphate (AMP) to threonine ratio
rs114773940	T	C	T	C	0.227748	-0.0145622	0.0251195	0.0376196	0.911446	0.130938	0.0487009	2.91866e-06	8173	Small cell lung cancer	GCST90200849	Adenosine 5'-monophosphate (AMP) to threonine ratio
rs11846826	A	G	A	G	-0.10268	0.00773167	0.134342	0.116235	0.919212	0.0762296	0.0223635	4.4026e-06	8173	Small cell lung cancer	GCST90200849	Adenosine 5'-monophosphate (AMP) to threonine ratio
rs12941798	A	G	A	G	-0.077994	-0.0522495	0.6363	0.718503	0.334141	0.0540993	0.0160801	1.2325e-06	8173	Small cell lung cancer	GCST90200849	Adenosine 5'-monophosphate (AMP) to threonine ratio
rs140953136	G	A	G	A	0.213029	-0.164634	0.0304668	0.0127949	0.448387	0.217165	0.0444503	1.64699e-06	8173	Small cell lung cancer	GCST90200849	Adenosine 5'-monophosphate (AMP) to threonine ratio
rs141302425	A	G	A	G	0.380553	0.0385235	0.00816151	0.0059598	0.902892	0.315744	0.0853154	8.17496e-06	8173	Small cell lung cancer	GCST90200849	Adenosine 5'-monophosphate (AMP) to threonine ratio
rs147347726	T	C	T	C	-0.246746	0.0985149	0.0196188	0.0353109	0.480184	0.139538	0.055735	9.5497e-06	8173	Small cell lung cancer	GCST90200849	Adenosine 5'-monophosphate (AMP) to threonine ratio
rs148214235	T	C	T	C	0.108752	-0.0460025	0.112012	0.153239	0.497596	0.0678226	0.0244441	8.62601e-06	8173	Small cell lung cancer	GCST90200849	Adenosine 5'-monophosphate (AMP) to threonine ratio
rs149006118	A	G	A	G	-0.329668	-0.211111	0.0109141	0.00857716	0.421879	0.262849	0.0739448	8.26155e-06	8173	Small cell lung cancer	GCST90200849	Adenosine 5'-monophosphate (AMP) to threonine ratio
rs185152621	G	A	G	A	0.359836	-0.0740592	0.00872772	0.0160956	0.705635	0.196066	0.0814575	9.98651e-06	8173	Small cell lung cancer	GCST90200849	Adenosine 5'-monophosphate (AMP) to threonine ratio
rs1887539	T	C	T	C	-0.0839248	0.0309658	0.260773	0.320844	0.552152	0.0520837	0.0175255	1.67844e-06	8173	Small cell lung cancer	GCST90200849	Adenosine 5'-monophosphate (AMP) to threonine ratio
rs190422137	G	A	G	A	0.185863	-0.101391	0.0356835	0.061943	0.318655	0.101673	0.040994	5.7905e-06	8173	Small cell lung cancer	GCST90200849	Adenosine 5'-monophosphate (AMP) to threonine ratio
rs191202003	T	G	T	G	-0.337406	-0.16484	0.0101289	0.0283352	0.272371	0.15018	0.0762817	9.72686e-06	8173	Small cell lung cancer	GCST90200849	Adenosine 5'-monophosphate (AMP) to threonine ratio
rs2348757	C	T	C	T	-0.0756226	0.0894919	0.273923	0.284207	0.0976068	0.0540224	0.0170023	8.67549e-06	8173	Small cell lung cancer	GCST90200849	Adenosine 5'-monophosphate (AMP) to threonine ratio
rs4456500	A	G	A	G	-0.0729778	-0.0184538	0.424711	0.412019	0.712564	0.0500897	0.0162925	7.49143e-06	8173	Small cell lung cancer	GCST90200849	Adenosine 5'-monophosphate (AMP) to threonine ratio
rs552739367	A	G	A	G	0.109908	0.0699448	0.111676	0.0855449	0.425527	0.0877745	0.02455	7.57265e-06	8173	Small cell lung cancer	GCST90200849	Adenosine 5'-monophosphate (AMP) to threonine ratio
rs55719753	C	T	C	T	0.192932	-0.16614	0.0340742	0.0160361	0.379021	0.18886	0.0419446	4.23101e-06	8173	Small cell lung cancer	GCST90200849	Adenosine 5'-monophosphate (AMP) to threonine ratio
rs60110084	G	A	G	A	-0.157165	-0.0373329	0.063599	0.0506073	0.741116	0.113001	0.0316136	6.64638e-07	8173	Small cell lung cancer	GCST90200849	Adenosine 5'-monophosphate (AMP) to threonine ratio
rs61123534	C	T	C	T	0.347767	0.180941	0.01	0.018961	0.292433	0.171867	0.0762567	5.10386e-06	8173	Small cell lung cancer	GCST90200849	Adenosine 5'-monophosphate (AMP) to threonine ratio
rs624580	C	T	C	T	0.492933	-0.105244	0.995113	0.900628	0.201624	0.0824194	0.110331	7.90393e-06	8173	Small cell lung cancer	GCST90200849	Adenosine 5'-monophosphate (AMP) to threonine ratio
rs6792151	G	T	G	T	0.0983446	0.00429123	0.85388	0.906659	0.95954	0.0845875	0.0218604	6.83525e-06	8173	Small cell lung cancer	GCST90200849	Adenosine 5'-monophosphate (AMP) to threonine ratio
rs7193227	G	A	G	A	-0.0917931	0.0070672	0.818683	0.827123	0.913113	0.0647696	0.0197987	3.54674e-06	8173	Small cell lung cancer	GCST90200849	Adenosine 5'-monophosphate (AMP) to threonine ratio
rs7871622	G	A	G	A	-0.0735652	-0.0526792	0.360754	0.547485	0.284923	0.0492639	0.0165554	8.8479e-06	8173	Small cell lung cancer	GCST90200849	Adenosine 5'-monophosphate (AMP) to threonine ratio
rs79386316	T	C	T	C	0.140195	-0.0766833	0.0723701	0.0570545	0.475386	0.107438	0.0301017	3.20268e-06	8173	Small cell lung cancer	GCST90200849	Adenosine 5'-monophosphate (AMP) to threonine ratio
rs10029516	T	G	T	G	0.074466	-0.038798	0.528102	0.452445	0.431651	0.0493382	0.0159824	3.17342e-06	7487	Small cell lung cancer	GCST90200270	2-methoxyhydroquinone sulfate (1) levels
rs115328838	C	T	C	T	-0.24227	-0.0514796	0.0316972	0.0494962	0.648285	0.112858	0.0454868	1.00308e-07	7487	Small cell lung cancer	GCST90200270	2-methoxyhydroquinone sulfate (1) levels
rs116525876	G	A	G	A	-0.324561	-0.121947	0.0121886	0.0123481	0.592633	0.227928	0.0732939	9.50202e-06	7487	Small cell lung cancer	GCST90200270	2-methoxyhydroquinone sulfate (1) levels
rs11687064	G	A	G	A	0.143301	0.0668311	0.0683915	0.0458408	0.562546	0.115412	0.0315137	5.43517e-06	7487	Small cell lung cancer	GCST90200270	2-methoxyhydroquinone sulfate (1) levels
rs13008556	A	G	A	G	0.166412	0.312806	0.0543711	0.037208	0.0148276	0.12838	0.0353515	2.5096e-06	7487	Small cell lung cancer	GCST90200270	2-methoxyhydroquinone sulfate (1) levels
rs139157655	G	A	G	A	0.332178	0.291678	0.0117899	0.00803106	0.282587	0.271448	0.0738658	6.89018e-06	7487	Small cell lung cancer	GCST90200270	2-methoxyhydroquinone sulfate (1) levels
rs16980161	T	G	T	G	0.225506	-0.00968428	0.0257254	0.0381609	0.939637	0.127886	0.0509598	9.63625e-06	7487	Small cell lung cancer	GCST90200270	2-methoxyhydroquinone sulfate (1) levels
rs17700494	T	G	T	G	0.189851	-0.114886	0.0387937	0.0236097	0.471967	0.159724	0.041213	4.09314e-06	7487	Small cell lung cancer	GCST90200270	2-methoxyhydroquinone sulfate (1) levels
rs2378383	G	A	G	A	0.113176	0.0340968	0.107926	0.18494	0.594667	0.0640815	0.0254167	8.47543e-06	7487	Small cell lung cancer	GCST90200270	2-methoxyhydroquinone sulfate (1) levels
rs35408909	T	C	T	C	0.176982	0.266604	0.048836	0.0570129	0.00592516	0.0968801	0.0366288	1.35318e-06	7487	Small cell lung cancer	GCST90200270	2-methoxyhydroquinone sulfate (1) levels
rs375743116	T	C	T	C	-0.333754	-0.309948	0.0117481	0.0089289	0.217843	0.251523	0.0745039	7.47509e-06	7487	Small cell lung cancer	GCST90200270	2-methoxyhydroquinone sulfate (1) levels
rs523359	G	A	G	A	0.0772697	-0.0195655	0.313614	0.260907	0.726079	0.0558461	0.0171707	6.79262e-06	7487	Small cell lung cancer	GCST90200270	2-methoxyhydroquinone sulfate (1) levels
rs6081420	A	G	A	G	0.0789613	-0.0416157	0.559414	0.535356	0.394784	0.0489037	0.0162482	1.17563e-06	7487	Small cell lung cancer	GCST90200270	2-methoxyhydroquinone sulfate (1) levels
rs7237410	A	G	A	G	0.130216	0.0697942	0.0822368	0.0859676	0.420012	0.0865503	0.0292662	8.61218e-06	7487	Small cell lung cancer	GCST90200270	2-methoxyhydroquinone sulfate (1) levels
rs72818498	A	T	A	T	-0.14797	-0.0537656	0.0639184	0.0582261	0.61307	0.10632	0.0326402	5.80484e-06	7487	Small cell lung cancer	GCST90200270	2-methoxyhydroquinone sulfate (1) levels
rs7529989	G	A	G	A	-0.155773	0.0931802	0.0626838	0.0561737	0.373218	0.104642	0.0328562	2.12625e-06	7487	Small cell lung cancer	GCST90200270	2-methoxyhydroquinone sulfate (1) levels
rs853467	T	G	T	G	-0.0874648	-0.0134182	0.2915	0.27972	0.804995	0.0543495	0.0177984	8.91552e-07	7487	Small cell lung cancer	GCST90200270	2-methoxyhydroquinone sulfate (1) levels
rs1002981	C	G	C	G	-0.0813106	-0.0402264	0.296175	0.339763	0.43787	0.0518518	0.0175132	3.4367e-06	7812	Small cell lung cancer	GCST90199784	Cysteine-glutathione disulfide levels
rs113915091	T	C	T	C	0.137262	0.00149226	0.0977182	0.0619268	0.988434	0.102939	0.0268898	3.31487e-07	7812	Small cell lung cancer	GCST90199784	Cysteine-glutathione disulfide levels
rs115508378	G	A	G	A	-0.441819	0.0509156	0.00645078	0.0110607	0.823774	0.228635	0.0996944	9.34758e-06	7812	Small cell lung cancer	GCST90199784	Cysteine-glutathione disulfide levels
rs12700541	A	G	A	G	-0.10084	-0.00414504	0.16788	0.217288	0.944623	0.0596747	0.0214422	2.56518e-06	7812	Small cell lung cancer	GCST90199784	Cysteine-glutathione disulfide levels
rs138783171	G	A	G	A	-0.2268	0.0194436	0.026968	0.0295637	0.895314	0.147767	0.0488307	3.40723e-06	7812	Small cell lung cancer	GCST90199784	Cysteine-glutathione disulfide levels
rs1427456	C	T	C	T	0.0829432	-0.0463977	0.247016	0.299313	0.387246	0.0536624	0.0186139	8.35142e-06	7812	Small cell lung cancer	GCST90199784	Cysteine-glutathione disulfide levels
rs144065268	T	C	T	C	-0.175901	0.0888666	0.0413297	0.06131	0.395294	0.104542	0.039819	9.98384e-06	7812	Small cell lung cancer	GCST90199784	Cysteine-glutathione disulfide levels
rs146048920	A	G	A	G	0.348625	0.253106	0.0115592	0.00607447	0.438687	0.326836	0.0742628	2.67284e-06	7812	Small cell lung cancer	GCST90199784	Cysteine-glutathione disulfide levels
rs150977811	G	A	G	A	-0.232998	0.0994713	0.0241151	0.0145748	0.636813	0.210673	0.0513475	5.6879e-06	7812	Small cell lung cancer	GCST90199784	Cysteine-glutathione disulfide levels
rs2541497	T	G	T	G	0.0768259	0.0436521	0.3649	0.350205	0.395487	0.051373	0.016638	3.88405e-06	7812	Small cell lung cancer	GCST90199784	Cysteine-glutathione disulfide levels
rs28430399	A	C	A	C	-0.132875	-0.128617	0.0775144	0.0731321	0.168825	0.0934724	0.029511	6.71433e-06	7812	Small cell lung cancer	GCST90199784	Cysteine-glutathione disulfide levels
rs2874684	A	G	A	G	-0.0769489	-0.0374029	0.340809	0.280295	0.491801	0.0544084	0.0168404	4.89346e-06	7812	Small cell lung cancer	GCST90199784	Cysteine-glutathione disulfide levels
rs3859862	G	A	G	A	-0.289961	0.0481219	0.353678	0.329999	0.351688	0.0516707	0.0165156	5.27397e-69	7812	Small cell lung cancer	GCST90199784	Cysteine-glutathione disulfide levels
rs4146680	A	G	A	G	-0.237734	-0.181561	0.972357	0.985492	0.369525	0.202327	0.0498308	1.83485e-06	7812	Small cell lung cancer	GCST90199784	Cysteine-glutathione disulfide levels
rs4343521	A	T	A	T	0.104707	0.0622814	0.134149	0.116282	0.413729	0.0761994	0.0229561	5.08672e-06	7812	Small cell lung cancer	GCST90199784	Cysteine-glutathione disulfide levels
rs4393886	G	A	G	A	-0.103549	0.0690427	0.132336	0.20851	0.251813	0.0602489	0.0234095	9.71724e-06	7812	Small cell lung cancer	GCST90199784	Cysteine-glutathione disulfide levels
rs4835265	A	C	A	C	-0.094198	-0.105795	0.171665	0.171735	0.103298	0.0649421	0.0208841	6.46692e-06	7812	Small cell lung cancer	GCST90199784	Cysteine-glutathione disulfide levels
rs4955397	C	T	C	T	-0.193483	-0.00602073	0.0411961	0.103037	0.941463	0.0819918	0.0396694	1.07498e-06	7812	Small cell lung cancer	GCST90199784	Cysteine-glutathione disulfide levels
rs55672111	G	C	G	C	-0.0991489	-0.0260773	0.15029	0.0902847	0.758515	0.0848231	0.0223933	9.5279e-06	7812	Small cell lung cancer	GCST90199784	Cysteine-glutathione disulfide levels
rs55728962	T	G	T	G	-0.243998	-0.124633	0.0240631	0.026425	0.403294	0.149127	0.0518397	2.51656e-06	7812	Small cell lung cancer	GCST90199784	Cysteine-glutathione disulfide levels
rs55975236	C	T	C	T	-0.109463	-0.176434	0.134579	0.0794019	0.0473478	0.0889654	0.0238977	4.63943e-06	7812	Small cell lung cancer	GCST90199784	Cysteine-glutathione disulfide levels
rs58233799	G	C	G	C	-0.225717	0.128676	0.0249615	0.0207765	0.447075	0.169243	0.0504409	7.64514e-06	7812	Small cell lung cancer	GCST90199784	Cysteine-glutathione disulfide levels
rs6688638	C	T	C	T	-0.0805562	0.000250794	0.649444	0.736675	0.996378	0.0552534	0.0165959	1.21005e-06	7812	Small cell lung cancer	GCST90199784	Cysteine-glutathione disulfide levels
rs74061506	A	T	A	T	0.143228	0.0249906	0.0660402	0.0705671	0.792591	0.0950398	0.031959	7.4077e-06	7812	Small cell lung cancer	GCST90199784	Cysteine-glutathione disulfide levels
rs79593298	C	G	C	G	-0.176411	0.439657	0.042837	0.0133074	0.0378756	0.21176	0.0391887	6.74512e-06	7812	Small cell lung cancer	GCST90199784	Cysteine-glutathione disulfide levels
rs912801	T	C	T	C	0.241395	-0.0806769	0.0219118	0.0271539	0.579142	0.145458	0.0539532	7.67136e-06	7812	Small cell lung cancer	GCST90199784	Cysteine-glutathione disulfide levels
rs924138	C	T	C	T	0.101806	0.0239048	0.610003	0.546135	0.625808	0.0490219	0.0166081	8.79347e-10	7812	Small cell lung cancer	GCST90199784	Cysteine-glutathione disulfide levels
rs10029860	A	C	A	C	0.0827734	-0.0169733	0.52504	0.505639	0.728606	0.0489173	0.0145693	1.33641e-08	8210	Small cell lung cancer	GCST90199767	5,6-dihydrouridine levels
rs1169302	G	T	G	T	0.0703678	0.0825331	0.424185	0.466021	0.0917551	0.048946	0.0148577	2.1786e-06	8210	Small cell lung cancer	GCST90199767	5,6-dihydrouridine levels
rs117220589	T	C	T	C	0.205439	0.129549	0.0253597	0.0109983	0.577715	0.2327	0.0461891	8.67665e-06	8210	Small cell lung cancer	GCST90199767	5,6-dihydrouridine levels
rs117958023	C	T	C	T	-0.431655	0.0824922	0.0122726	0.011588	0.728952	0.238059	0.0664494	8.24901e-11	8210	Small cell lung cancer	GCST90199767	5,6-dihydrouridine levels
rs11847973	A	C	A	C	0.0694257	0.0507964	0.646594	0.599339	0.307541	0.0497811	0.0155452	7.96753e-06	8210	Small cell lung cancer	GCST90199767	5,6-dihydrouridine levels
rs11928501	A	C	A	C	-0.238695	-0.0621222	0.980934	0.983454	0.741807	0.188557	0.0524817	5.41183e-06	8210	Small cell lung cancer	GCST90199767	5,6-dihydrouridine levels
rs145480011	G	A	G	A	0.121247	-0.0104415	0.0804689	0.0850777	0.905886	0.0883158	0.0269179	6.65767e-06	8210	Small cell lung cancer	GCST90199767	5,6-dihydrouridine levels
rs146662153	T	C	T	C	0.287188	-0.535887	0.0136108	0.00440005	0.128407	0.352461	0.0632562	5.62325e-06	8210	Small cell lung cancer	GCST90199767	5,6-dihydrouridine levels
rs148141225	T	C	T	C	-0.215968	-0.084141	0.0237541	0.0485117	0.456454	0.112987	0.0480762	7.04889e-06	8210	Small cell lung cancer	GCST90199767	5,6-dihydrouridine levels
rs150297213	G	C	G	C	0.19183	-0.285477	0.0298343	0.0156872	0.144261	0.195518	0.0431147	8.6147e-06	8210	Small cell lung cancer	GCST90199767	5,6-dihydrouridine levels
rs1506925	C	G	C	G	0.113301	0.13765	0.895604	0.881613	0.0655692	0.0747549	0.0240218	2.39819e-06	8210	Small cell lung cancer	GCST90199767	5,6-dihydrouridine levels
rs16942363	T	C	T	C	0.319391	-1.45033	0.0125353	0.00629542	0.00171783	0.462609	0.0650751	9.19935e-07	8210	Small cell lung cancer	GCST90199767	5,6-dihydrouridine levels
rs2242047	T	C	T	C	-0.341909	-0.013775	0.015545	0.0118526	0.953367	0.235552	0.0589871	6.77817e-09	8210	Small cell lung cancer	GCST90199767	5,6-dihydrouridine levels
rs2278278	A	C	A	C	0.101238	0.0475057	0.874215	0.779887	0.42439	0.0594692	0.0224889	6.74095e-06	8210	Small cell lung cancer	GCST90199767	5,6-dihydrouridine levels
rs2876012	T	C	T	C	-0.090324	0.168318	0.841815	0.878498	0.0244411	0.074804	0.0200627	6.72894e-06	8210	Small cell lung cancer	GCST90199767	5,6-dihydrouridine levels
rs4845401	G	C	G	C	-0.0666472	-0.0648153	0.416207	0.387105	0.196376	0.0501688	0.0149853	8.6877e-06	8210	Small cell lung cancer	GCST90199767	5,6-dihydrouridine levels
rs55860423	T	C	T	C	-0.064802	-0.0380585	0.536336	0.488883	0.435383	0.0487921	0.0146627	9.89182e-06	8210	Small cell lung cancer	GCST90199767	5,6-dihydrouridine levels
rs55990066	C	T	C	T	-0.282315	0.133834	0.062868	0.080825	0.139148	0.0904913	0.0300068	5.03991e-21	8210	Small cell lung cancer	GCST90199767	5,6-dihydrouridine levels
rs57179147	A	G	A	G	0.100892	0.100215	0.124641	0.110782	0.200011	0.0781998	0.0228093	9.71983e-06	8210	Small cell lung cancer	GCST90199767	5,6-dihydrouridine levels
rs58495411	C	G	C	G	0.0670684	0.00249648	0.380215	0.339006	0.961367	0.0515394	0.0151586	9.66907e-06	8210	Small cell lung cancer	GCST90199767	5,6-dihydrouridine levels
rs60918373	A	T	A	T	0.0972348	0.0381839	0.160568	0.162135	0.569673	0.0671623	0.0198894	1.01469e-06	8210	Small cell lung cancer	GCST90199767	5,6-dihydrouridine levels
rs6456703	T	C	T	C	0.0855064	0.020236	0.246312	0.225567	0.726896	0.0579402	0.017027	5.1185e-07	8210	Small cell lung cancer	GCST90199767	5,6-dihydrouridine levels
rs6555016	T	C	T	C	0.165706	0.00159168	0.0435606	0.0244428	0.992058	0.159913	0.0354943	3.03371e-06	8210	Small cell lung cancer	GCST90199767	5,6-dihydrouridine levels
rs7187733	C	T	C	T	-0.0726811	0.0441605	0.678174	0.62851	0.381334	0.0504438	0.0157796	4.10485e-06	8210	Small cell lung cancer	GCST90199767	5,6-dihydrouridine levels
rs72637690	T	A	T	A	0.105775	0.028004	0.108277	0.0880557	0.746361	0.0865813	0.023684	7.96653e-06	8210	Small cell lung cancer	GCST90199767	5,6-dihydrouridine levels
rs72721052	A	G	A	G	0.230261	0.107368	0.0252987	0.0143541	0.589894	0.199202	0.0466898	8.1509e-07	8210	Small cell lung cancer	GCST90199767	5,6-dihydrouridine levels
rs73370164	A	G	A	G	0.185684	0.193274	0.0368383	0.0320139	0.151852	0.134872	0.0385633	1.47158e-06	8210	Small cell lung cancer	GCST90199767	5,6-dihydrouridine levels
rs74682209	A	G	A	G	-0.155818	0.0190073	0.0573546	0.129093	0.795024	0.0731638	0.0315912	8.1262e-07	8210	Small cell lung cancer	GCST90199767	5,6-dihydrouridine levels
rs76226949	T	A	T	A	-0.294446	-0.0665176	0.0137889	0.0239948	0.685853	0.164448	0.0622756	2.26622e-06	8210	Small cell lung cancer	GCST90199767	5,6-dihydrouridine levels
rs76866514	C	A	C	A	-0.166189	-0.0127372	0.0437018	0.0848218	0.884921	0.0880045	0.0354757	2.80524e-06	8210	Small cell lung cancer	GCST90199767	5,6-dihydrouridine levels
rs796273	C	T	C	T	-0.0801594	0.00991355	0.218047	0.219511	0.8678	0.0595574	0.0178036	6.71853e-06	8210	Small cell lung cancer	GCST90199767	5,6-dihydrouridine levels
rs9921797	T	G	T	G	0.142327	0.19368	0.0662304	0.0315475	0.172416	0.141944	0.0292013	1.09373e-06	8210	Small cell lung cancer	GCST90199767	5,6-dihydrouridine levels
rs10029860	A	C	A	C	0.0902922	-0.0169733	0.525561	0.505639	0.728606	0.0489173	0.0168144	7.87705e-08	6122	Small cell lung cancer	GCST90200722	S-adenosylhomocysteine (SAH) to leucine ratio
rs115369842	A	G	A	G	-0.185124	-0.0715356	0.0464812	0.0647997	0.466289	0.0981916	0.0394056	2.62836e-06	6122	Small cell lung cancer	GCST90200722	S-adenosylhomocysteine (SAH) to leucine ratio
rs12027894	A	G	A	G	-0.0820634	-0.0516074	0.301879	0.295745	0.334681	0.0534942	0.018197	6.49122e-06	6122	Small cell lung cancer	GCST90200722	S-adenosylhomocysteine (SAH) to leucine ratio
rs12126094	A	G	A	G	0.0811642	-0.00182449	0.367704	0.398926	0.970795	0.0498347	0.0176234	4.11497e-06	6122	Small cell lung cancer	GCST90200722	S-adenosylhomocysteine (SAH) to leucine ratio
rs12213779	C	T	C	T	0.169325	0.0514675	0.359597	0.380485	0.305169	0.0501921	0.0170883	3.81015e-23	6122	Small cell lung cancer	GCST90200722	S-adenosylhomocysteine (SAH) to leucine ratio
rs12436851	T	A	T	A	-0.112138	-0.039085	0.211303	0.181004	0.546914	0.0648831	0.0208787	7.83455e-08	6122	Small cell lung cancer	GCST90200722	S-adenosylhomocysteine (SAH) to leucine ratio
rs1257248	A	G	A	G	-0.259356	-0.0120641	0.978983	0.964442	0.929494	0.136346	0.0582867	8.60098e-06	6122	Small cell lung cancer	GCST90200722	S-adenosylhomocysteine (SAH) to leucine ratio
rs12591617	T	G	T	G	-0.0747336	0.0661809	0.46851	0.4135	0.182381	0.049631	0.0167012	7.65062e-06	6122	Small cell lung cancer	GCST90200722	S-adenosylhomocysteine (SAH) to leucine ratio
rs143852380	G	A	G	A	-0.324583	0.0560043	0.015216	0.0271566	0.714406	0.15304	0.0682607	1.98396e-06	6122	Small cell lung cancer	GCST90200722	S-adenosylhomocysteine (SAH) to leucine ratio
rs147878919	A	C	A	C	-0.489347	-0.464125	0.00585326	0.00816441	0.0992613	0.281552	0.110063	8.74521e-06	6122	Small cell lung cancer	GCST90200722	S-adenosylhomocysteine (SAH) to leucine ratio
rs1534841	A	G	A	G	0.0805233	-0.0569622	0.326483	0.28022	0.299211	0.0548701	0.0178911	6.77154e-06	6122	Small cell lung cancer	GCST90200722	S-adenosylhomocysteine (SAH) to leucine ratio
rs17123334	A	G	A	G	0.0769934	-0.0426852	0.368312	0.389758	0.395616	0.0502489	0.0173712	9.32552e-06	6122	Small cell lung cancer	GCST90200722	S-adenosylhomocysteine (SAH) to leucine ratio
rs17242809	G	A	G	A	-0.243592	-0.0289369	0.0256642	0.0393915	0.818575	0.126154	0.0521089	2.94431e-06	6122	Small cell lung cancer	GCST90200722	S-adenosylhomocysteine (SAH) to leucine ratio
rs192307732	A	G	A	G	-0.371145	-0.140338	0.0114679	0.0137264	0.508179	0.212096	0.0782416	2.09976e-06	6122	Small cell lung cancer	GCST90200722	S-adenosylhomocysteine (SAH) to leucine ratio
rs2526030	A	C	A	C	-0.251851	-0.04697	0.974576	0.975226	0.776769	0.165661	0.0532815	2.28086e-06	6122	Small cell lung cancer	GCST90200722	S-adenosylhomocysteine (SAH) to leucine ratio
rs2833782	T	C	T	C	0.12273	-0.0792647	0.106509	0.0804178	0.366259	0.0877304	0.0269756	5.37293e-06	6122	Small cell lung cancer	GCST90200722	S-adenosylhomocysteine (SAH) to leucine ratio
rs4488419	C	T	C	T	0.0772235	-0.00867243	0.408755	0.330223	0.867081	0.051817	0.0174267	9.36472e-06	6122	Small cell lung cancer	GCST90200722	S-adenosylhomocysteine (SAH) to leucine ratio
rs4871791	T	C	T	C	0.075072	0.0179415	0.454218	0.535357	0.715219	0.0491741	0.0168442	8.3178e-06	6122	Small cell lung cancer	GCST90200722	S-adenosylhomocysteine (SAH) to leucine ratio
rs4990638	C	T	C	T	0.140229	-0.0483667	0.095128	0.0949751	0.56947	0.0850281	0.0286782	1.00969e-06	6122	Small cell lung cancer	GCST90200722	S-adenosylhomocysteine (SAH) to leucine ratio
rs549878374	C	A	C	A	0.518781	0.11031	0.00550444	0.00282077	0.803605	0.443572	0.111572	3.32362e-06	6122	Small cell lung cancer	GCST90200722	S-adenosylhomocysteine (SAH) to leucine ratio
rs57576005	T	C	T	C	-0.0770026	0.0797913	0.440515	0.479396	0.105121	0.0492381	0.0173291	8.8493e-06	6122	Small cell lung cancer	GCST90200722	S-adenosylhomocysteine (SAH) to leucine ratio
rs6927116	T	C	T	C	-0.0902265	-0.0174926	0.757207	0.82315	0.784092	0.0638437	0.0195254	3.81944e-06	6122	Small cell lung cancer	GCST90200722	S-adenosylhomocysteine (SAH) to leucine ratio
rs770571	A	G	A	G	-0.13223	-0.0778137	0.0975329	0.0660828	0.430472	0.0987004	0.0282509	2.86116e-06	6122	Small cell lung cancer	GCST90200722	S-adenosylhomocysteine (SAH) to leucine ratio
rs77300904	A	G	A	G	0.158372	0.145389	0.0615233	0.0689138	0.131671	0.0964406	0.0347458	5.16341e-06	6122	Small cell lung cancer	GCST90200722	S-adenosylhomocysteine (SAH) to leucine ratio
rs77924615	A	G	A	G	-0.0958892	-0.0438981	0.188665	0.222995	0.455214	0.0587855	0.0216762	9.70193e-06	6122	Small cell lung cancer	GCST90200722	S-adenosylhomocysteine (SAH) to leucine ratio
rs8072956	C	G	C	G	-0.0777555	-0.0675182	0.393477	0.414255	0.174206	0.0496891	0.0171342	5.67798e-06	6122	Small cell lung cancer	GCST90200722	S-adenosylhomocysteine (SAH) to leucine ratio
rs857241	G	T	G	T	0.239805	-0.0120051	0.0253952	0.0151434	0.950497	0.193371	0.0538925	8.59968e-06	6122	Small cell lung cancer	GCST90200722	S-adenosylhomocysteine (SAH) to leucine ratio
rs10029860	A	C	A	C	0.091721	-0.0169733	0.525763	0.505639	0.728606	0.0489173	0.0142683	1.29028e-10	8213	Small cell lung cancer	GCST90200443	Pseudouridine levels
rs1019213	G	A	G	A	-0.0706679	0.000952634	0.717274	0.638452	0.985109	0.0510404	0.0159514	9.41491e-06	8213	Small cell lung cancer	GCST90200443	Pseudouridine levels
rs10411485	T	C	T	C	-0.278553	0.0862452	0.014989	0.0103787	0.731281	0.251135	0.0583525	1.80935e-06	8213	Small cell lung cancer	GCST90200443	Pseudouridine levels
rs11073839	A	G	A	G	-0.108652	0.00358375	0.150646	0.149581	0.958394	0.0686954	0.020066	6.13894e-08	8213	Small cell lung cancer	GCST90200443	Pseudouridine levels
rs11595998	A	G	A	G	0.0686049	-0.0438742	0.358767	0.394272	0.38203	0.05019	0.0154474	8.94614e-06	8213	Small cell lung cancer	GCST90200443	Pseudouridine levels
rs1317659	C	T	C	T	-0.075747	0.0442883	0.263293	0.314074	0.398308	0.0524341	0.0164004	3.86329e-06	8213	Small cell lung cancer	GCST90200443	Pseudouridine levels
rs141819216	G	A	G	A	0.261042	-0.0938048	0.0153563	0.00434442	0.791119	0.35417	0.0576929	6.04859e-06	8213	Small cell lung cancer	GCST90200443	Pseudouridine levels
rs148608463	A	G	A	G	0.076533	-0.00682005	0.350563	0.424638	0.89105	0.0497905	0.0150118	3.42932e-07	8213	Small cell lung cancer	GCST90200443	Pseudouridine levels
rs149866023	T	C	T	C	-0.231802	0.409292	0.0195146	0.022414	0.0127544	0.164338	0.0515528	6.91118e-06	8213	Small cell lung cancer	GCST90200443	Pseudouridine levels
rs150297213	G	C	G	C	0.196244	-0.285477	0.0298233	0.0156872	0.144261	0.195518	0.0422355	3.37741e-06	8213	Small cell lung cancer	GCST90200443	Pseudouridine levels
rs1665914	T	C	T	C	-0.0697917	0.0214716	0.347761	0.439144	0.664667	0.0495333	0.0150336	3.44433e-06	8213	Small cell lung cancer	GCST90200443	Pseudouridine levels
rs16942363	T	C	T	C	0.286009	-1.45033	0.0124094	0.00629542	0.00171783	0.462609	0.0640696	8.04306e-06	8213	Small cell lung cancer	GCST90200443	Pseudouridine levels
rs2029019	C	T	C	T	-0.0685147	0.092396	0.532707	0.468073	0.0612477	0.0493646	0.0147955	3.64284e-06	8213	Small cell lung cancer	GCST90200443	Pseudouridine levels
rs28473373	C	G	C	G	-0.159652	0.0357873	0.04815	0.00916392	0.890493	0.25993	0.0337209	2.19562e-06	8213	Small cell lung cancer	GCST90200443	Pseudouridine levels
rs35042303	T	C	T	C	0.127614	-0.026697	0.0662945	0.0434694	0.822684	0.119133	0.028768	9.16588e-06	8213	Small cell lung cancer	GCST90200443	Pseudouridine levels
rs36009197	T	A	T	A	-0.0999464	0.177749	0.114279	0.0916898	0.0355549	0.0845625	0.0223737	7.9274e-06	8213	Small cell lung cancer	GCST90200443	Pseudouridine levels
rs4913051	A	G	A	G	-0.127554	0.00593836	0.0723128	0.101569	0.941719	0.0812254	0.0278086	4.50014e-06	8213	Small cell lung cancer	GCST90200443	Pseudouridine levels
rs62261564	C	T	C	T	0.162511	0.246964	0.0403761	0.0229138	0.130091	0.163148	0.0363692	7.88164e-06	8213	Small cell lung cancer	GCST90200443	Pseudouridine levels
rs711972	T	C	T	C	0.0684092	0.0667458	0.431115	0.553233	0.173615	0.0490532	0.0144163	2.08249e-06	8213	Small cell lung cancer	GCST90200443	Pseudouridine levels
rs73850513	T	C	T	C	-0.104798	-0.0391555	0.110685	0.072935	0.675702	0.0935984	0.0228319	4.43233e-06	8213	Small cell lung cancer	GCST90200443	Pseudouridine levels
rs75538780	C	G	C	G	0.102831	0.00962197	0.118458	0.182995	0.879702	0.0635758	0.0219625	2.8396e-06	8213	Small cell lung cancer	GCST90200443	Pseudouridine levels
rs77924615	A	G	A	G	-0.102485	-0.0438981	0.192804	0.222995	0.455214	0.0587855	0.0183808	2.46613e-08	8213	Small cell lung cancer	GCST90200443	Pseudouridine levels
rs78006981	A	G	A	G	0.169844	-0.0125585	0.0398165	0.0240996	0.937169	0.159315	0.0362151	2.734e-06	8213	Small cell lung cancer	GCST90200443	Pseudouridine levels
rs1003023	C	G	C	G	0.248964	-0.0620655	0.0330378	0.0663584	0.535716	0.100218	0.0503215	7.51854e-07	6073	Small cell lung cancer	GCST90200121	Ceramide (d18:1/17:0, d17:1/18:0) levels
rs112802874	G	T	G	T	0.183929	0.235011	0.0500084	0.0375611	0.0708419	0.130092	0.0406794	6.14235e-06	6073	Small cell lung cancer	GCST90200121	Ceramide (d18:1/17:0, d17:1/18:0) levels
rs11604424	T	C	T	C	-0.101444	-0.0500605	0.796732	0.755033	0.378192	0.0568074	0.0220382	4.16263e-06	6073	Small cell lung cancer	GCST90200121	Ceramide (d18:1/17:0, d17:1/18:0) levels
rs116883956	T	C	T	C	-0.423841	-0.0123066	0.00926235	0.00646335	0.968974	0.316399	0.0938774	6.33649e-06	6073	Small cell lung cancer	GCST90200121	Ceramide (d18:1/17:0, d17:1/18:0) levels
rs117916590	A	G	A	G	0.251425	0.101227	0.0278974	0.0184876	0.576446	0.181221	0.0545848	4.10201e-06	6073	Small cell lung cancer	GCST90200121	Ceramide (d18:1/17:0, d17:1/18:0) levels
rs12879147	A	G	A	G	0.172157	-0.0783306	0.128344	0.107763	0.328537	0.0801693	0.0265579	9.03332e-11	6073	Small cell lung cancer	GCST90200121	Ceramide (d18:1/17:0, d17:1/18:0) levels
rs13335244	T	C	T	C	-0.116999	-0.0297853	0.187864	0.196892	0.6262	0.0611504	0.0228391	3.01124e-07	6073	Small cell lung cancer	GCST90200121	Ceramide (d18:1/17:0, d17:1/18:0) levels
rs149900346	T	C	T	C	0.226769	-0.020272	0.0331496	0.0454068	0.86348	0.117898	0.0506225	7.47815e-06	6073	Small cell lung cancer	GCST90200121	Ceramide (d18:1/17:0, d17:1/18:0) levels
rs17014758	A	G	A	G	-0.434714	-0.218366	0.0107225	0.00966718	0.385189	0.251466	0.0868423	5.56334e-07	6073	Small cell lung cancer	GCST90200121	Ceramide (d18:1/17:0, d17:1/18:0) levels
rs35767836	C	G	C	G	-0.329655	-0.0402035	0.0150775	0.0450293	0.745408	0.123818	0.0735272	7.34497e-06	6073	Small cell lung cancer	GCST90200121	Ceramide (d18:1/17:0, d17:1/18:0) levels
rs35781710	A	C	A	C	0.130709	0.0760523	0.108597	0.122275	0.305353	0.0741958	0.0290891	7.00918e-06	6073	Small cell lung cancer	GCST90200121	Ceramide (d18:1/17:0, d17:1/18:0) levels
rs4804286	C	G	C	G	-0.113446	0.00867327	0.218427	0.265503	0.87549	0.0553533	0.0222911	3.59367e-07	6073	Small cell lung cancer	GCST90200121	Ceramide (d18:1/17:0, d17:1/18:0) levels
rs57616328	T	C	T	C	-0.784426	0.418853	0.00280806	0.0235628	0.00255464	0.138841	0.1685	3.23433e-06	6073	Small cell lung cancer	GCST90200121	Ceramide (d18:1/17:0, d17:1/18:0) levels
rs59809020	G	A	G	A	-0.104391	0.139264	0.233152	0.15373	0.0404436	0.0679603	0.0210729	7.2774e-07	6073	Small cell lung cancer	GCST90200121	Ceramide (d18:1/17:0, d17:1/18:0) levels
rs6078868	C	A	C	A	-0.0907096	-0.0116838	0.301759	0.401676	0.815464	0.050063	0.0194915	3.25854e-06	6073	Small cell lung cancer	GCST90200121	Ceramide (d18:1/17:0, d17:1/18:0) levels
rs6710302	C	T	C	T	0.105084	-0.0753472	0.179627	0.167336	0.251372	0.0656894	0.0231837	5.82462e-06	6073	Small cell lung cancer	GCST90200121	Ceramide (d18:1/17:0, d17:1/18:0) levels
rs71599732	T	A	T	A	-0.365417	-0.0931582	0.0130514	0.0232015	0.570265	0.164109	0.0789843	3.71971e-06	6073	Small cell lung cancer	GCST90200121	Ceramide (d18:1/17:0, d17:1/18:0) levels
rs73122611	A	G	A	G	-0.473352	-1.02483	0.00742207	0.000583118	0.278156	0.945001	0.1029	4.22281e-06	6073	Small cell lung cancer	GCST90200121	Ceramide (d18:1/17:0, d17:1/18:0) levels
rs73444389	A	C	A	C	0.136275	0.0803764	0.107316	0.162778	0.222625	0.065905	0.0288246	2.27061e-06	6073	Small cell lung cancer	GCST90200121	Ceramide (d18:1/17:0, d17:1/18:0) levels
rs75855265	C	T	C	T	-0.21322	0.280302	0.0407308	0.0443557	0.0199572	0.120448	0.0449791	2.13261e-06	6073	Small cell lung cancer	GCST90200121	Ceramide (d18:1/17:0, d17:1/18:0) levels
rs7656211	A	T	A	T	0.310829	-0.121308	0.0160304	0.00755596	0.652815	0.269661	0.0696768	8.15731e-06	6073	Small cell lung cancer	GCST90200121	Ceramide (d18:1/17:0, d17:1/18:0) levels
rs77517004	T	C	T	C	-0.180907	0.121543	0.0514448	0.0253861	0.422585	0.151561	0.0405965	8.34165e-06	6073	Small cell lung cancer	GCST90200121	Ceramide (d18:1/17:0, d17:1/18:0) levels
rs9788374	C	T	C	T	-0.103491	-0.0820414	0.176505	0.227034	0.161646	0.0586196	0.0233482	9.31402e-06	6073	Small cell lung cancer	GCST90200121	Ceramide (d18:1/17:0, d17:1/18:0) levels
rs10031168	C	T	C	T	-0.121506	-0.0480995	0.253402	0.2007	0.42719	0.060578	0.0171342	1.32699e-12	8106	Small cell lung cancer	GCST90200373	Gluconate levels
rs1013383	C	T	C	T	-0.0753327	-0.0150262	0.296979	0.317238	0.776626	0.0529619	0.0167106	6.54142e-06	8106	Small cell lung cancer	GCST90200373	Gluconate levels
rs111336382	C	T	C	T	0.247229	0.0104032	0.0175417	0.00724586	0.970623	0.28249	0.0555623	8.60373e-06	8106	Small cell lung cancer	GCST90200373	Gluconate levels
rs112557087	G	A	G	A	-0.487508	-0.155874	0.00520382	0.000985178	0.854809	0.851836	0.102689	2.06054e-06	8106	Small cell lung cancer	GCST90200373	Gluconate levels
rs116239811	C	T	C	T	0.185633	-0.371034	0.0323039	0.0114693	0.106878	0.230115	0.0414966	7.69661e-06	8106	Small cell lung cancer	GCST90200373	Gluconate levels
rs12301003	G	A	G	A	-0.0654721	0.00928566	0.431141	0.425251	0.852391	0.0499045	0.0147745	9.36147e-06	8106	Small cell lung cancer	GCST90200373	Gluconate levels
rs144558125	T	C	T	C	-0.207718	-0.0574608	0.0280356	0.0291698	0.692453	0.145276	0.0444546	2.97425e-06	8106	Small cell lung cancer	GCST90200373	Gluconate levels
rs145954659	A	G	A	G	0.261849	-0.0610867	0.0182874	0.0233599	0.713431	0.166335	0.0553349	2.22233e-06	8106	Small cell lung cancer	GCST90200373	Gluconate levels
rs150074699	A	G	A	G	1.43888	-0.0622441	0.000556036	0.0592901	0.553699	0.105102	0.312284	4.07348e-06	8106	Small cell lung cancer	GCST90200373	Gluconate levels
rs188729286	A	C	A	C	-0.286176	-0.706067	0.0145411	0.00254006	0.124479	0.459606	0.0622453	4.27469e-06	8106	Small cell lung cancer	GCST90200373	Gluconate levels
rs189407772	G	A	G	A	-0.666067	-0.243689	0.0216367	0.00529369	0.466989	0.33502	0.0498644	1.07006e-40	8106	Small cell lung cancer	GCST90200373	Gluconate levels
rs2034718	G	C	G	C	0.0795723	0.145182	0.617955	0.632805	0.00419904	0.0507131	0.0153472	2.16232e-07	8106	Small cell lung cancer	GCST90200373	Gluconate levels
rs2058809	C	T	C	T	-0.079747	0.0533981	0.250186	0.283965	0.32529	0.0542859	0.0169715	2.61589e-06	8106	Small cell lung cancer	GCST90200373	Gluconate levels
rs35881520	C	T	C	T	0.0886938	-0.114896	0.193419	0.1401	0.104031	0.0706783	0.0187181	2.15413e-06	8106	Small cell lung cancer	GCST90200373	Gluconate levels
rs3790669	G	A	G	A	0.0745351	-0.0425121	0.292634	0.367601	0.400425	0.0505577	0.0166273	7.37022e-06	8106	Small cell lung cancer	GCST90200373	Gluconate levels
rs553668	G	A	G	A	0.090411	-0.0617717	0.845968	0.85442	0.375009	0.069631	0.0204012	9.35112e-06	8106	Small cell lung cancer	GCST90200373	Gluconate levels
rs62247276	T	C	T	C	-0.090879	-0.0602979	0.159167	0.231911	0.297244	0.0578474	0.0201995	6.82477e-06	8106	Small cell lung cancer	GCST90200373	Gluconate levels
rs6547787	G	T	G	T	-0.0775729	-0.0227487	0.328644	0.399205	0.647937	0.0498185	0.0158164	9.36292e-07	8106	Small cell lung cancer	GCST90200373	Gluconate levels
rs6707035	G	A	G	A	-0.132586	-0.00123395	0.0903524	0.09736	0.988233	0.0836642	0.0256013	2.23219e-07	8106	Small cell lung cancer	GCST90200373	Gluconate levels
rs6848752	A	C	A	C	0.195078	0.0520902	0.0307969	0.0305384	0.717112	0.143768	0.043174	6.2303e-06	8106	Small cell lung cancer	GCST90200373	Gluconate levels
rs76934837	A	C	A	C	0.160767	0.0863289	0.0448606	0.0379879	0.496556	0.126969	0.0357957	7.08109e-06	8106	Small cell lung cancer	GCST90200373	Gluconate levels
rs78234346	T	C	T	C	-0.180858	0.159135	0.0348406	0.0592459	0.121402	0.102739	0.0401953	6.81163e-06	8106	Small cell lung cancer	GCST90200373	Gluconate levels
rs9566169	A	G	A	G	-0.0840322	-0.0818664	0.227733	0.197505	0.18289	0.0614655	0.0175443	1.67018e-06	8106	Small cell lung cancer	GCST90200373	Gluconate levels
rs10031457	G	C	G	C	-0.166743	-0.0863075	0.0435581	0.0618936	0.389792	0.100358	0.0376411	9.43138e-06	8233	Small cell lung cancer	GCST90199938	3-methyl catechol sulfate (1) levels
rs111495139	G	A	G	A	0.12703	0.0170393	0.0899246	0.133663	0.813782	0.0723386	0.0269054	2.34303e-06	8233	Small cell lung cancer	GCST90199938	3-methyl catechol sulfate (1) levels
rs112523280	G	A	G	A	-0.224315	-0.141537	0.0246692	0.00832051	0.606256	0.274602	0.0498352	6.75945e-06	8233	Small cell lung cancer	GCST90199938	3-methyl catechol sulfate (1) levels
rs115520044	A	G	A	G	0.276155	-0.0626567	0.0167257	0.0100615	0.798581	0.245536	0.0601222	4.36455e-06	8233	Small cell lung cancer	GCST90199938	3-methyl catechol sulfate (1) levels
rs116434918	C	T	C	T	-0.181356	0.0233785	0.0402447	0.0275535	0.874859	0.148445	0.0393037	3.94593e-06	8233	Small cell lung cancer	GCST90199938	3-methyl catechol sulfate (1) levels
rs116965146	A	T	A	T	-0.724755	-0.459335	0.00225665	0.0169224	0.0210509	0.199099	0.162439	8.13076e-06	8233	Small cell lung cancer	GCST90199938	3-methyl catechol sulfate (1) levels
rs117065375	T	A	T	A	-0.286652	-0.431539	0.0150924	0.00438817	0.29795	0.414606	0.0640701	7.6757e-06	8233	Small cell lung cancer	GCST90199938	3-methyl catechol sulfate (1) levels
rs12071581	A	G	A	G	0.139039	0.170871	0.0660159	0.0694571	0.0795628	0.0974605	0.0310952	7.77043e-06	8233	Small cell lung cancer	GCST90199938	3-methyl catechol sulfate (1) levels
rs1381273	T	C	T	C	0.0795506	0.0143247	0.46782	0.46615	0.770655	0.0491383	0.0154587	2.66089e-07	8233	Small cell lung cancer	GCST90199938	3-methyl catechol sulfate (1) levels
rs140766381	G	A	G	A	-0.397445	0.00999789	0.00914411	0.00397212	0.980639	0.411977	0.0806727	8.36578e-07	8233	Small cell lung cancer	GCST90199938	3-methyl catechol sulfate (1) levels
rs144943595	G	A	G	A	-0.2019	-0.0857819	0.031021	0.0633759	0.39366	0.100565	0.0449742	7.14736e-06	8233	Small cell lung cancer	GCST90199938	3-methyl catechol sulfate (1) levels
rs145427243	T	C	T	C	-0.300763	0.486413	0.0135201	0.01242	0.0241368	0.21571	0.0664638	6.03322e-06	8233	Small cell lung cancer	GCST90199938	3-methyl catechol sulfate (1) levels
rs145990878	A	C	A	C	-0.598514	0.0268104	0.00348028	0.00115941	0.969898	0.71046	0.128767	3.35076e-06	8233	Small cell lung cancer	GCST90199938	3-methyl catechol sulfate (1) levels
rs146378793	T	C	T	C	-0.323399	-0.308186	0.0119834	0.00161951	0.633804	0.646934	0.0712739	5.69494e-06	8233	Small cell lung cancer	GCST90199938	3-methyl catechol sulfate (1) levels
rs147624308	T	C	T	C	-0.37468	-0.697993	0.00837101	0.00674588	0.0169356	0.292279	0.0843177	8.84363e-06	8233	Small cell lung cancer	GCST90199938	3-methyl catechol sulfate (1) levels
rs149666719	C	A	C	A	-0.869239	0.00365352	0.00164374	0.0117455	0.987337	0.230204	0.190027	4.7783e-06	8233	Small cell lung cancer	GCST90199938	3-methyl catechol sulfate (1) levels
rs17008088	T	C	T	C	0.220566	-0.158431	0.0249139	0.0138834	0.4469	0.208299	0.049615	8.76654e-06	8233	Small cell lung cancer	GCST90199938	3-methyl catechol sulfate (1) levels
rs17209421	T	C	T	C	-0.158073	0.00468653	0.0490029	0.0651749	0.962078	0.0985681	0.0354124	8.05274e-06	8233	Small cell lung cancer	GCST90199938	3-methyl catechol sulfate (1) levels
rs2472297	T	C	T	C	0.0944273	-0.0592528	0.249878	0.248445	0.294303	0.0564996	0.0176871	9.35803e-08	8233	Small cell lung cancer	GCST90199938	3-methyl catechol sulfate (1) levels
rs2885689	G	C	G	C	-0.115476	0.0188627	0.0990468	0.0742991	0.839758	0.0932861	0.0257662	7.40494e-06	8233	Small cell lung cancer	GCST90199938	3-methyl catechol sulfate (1) levels
rs35256800	G	A	G	A	0.0851328	0.0754458	0.202847	0.163925	0.253991	0.0661395	0.0192657	9.92184e-06	8233	Small cell lung cancer	GCST90199938	3-methyl catechol sulfate (1) levels
rs4148714	C	A	C	A	-0.122631	-0.0086239	0.0914972	0.0657136	0.930772	0.0992692	0.0269173	5.21726e-06	8233	Small cell lung cancer	GCST90199938	3-methyl catechol sulfate (1) levels
rs4878104	T	C	T	C	0.0793988	0.0491942	0.324834	0.360225	0.334656	0.0509902	0.0174201	5.16687e-06	8233	Small cell lung cancer	GCST90199938	3-methyl catechol sulfate (1) levels
rs61879026	G	C	G	C	-0.219115	0.265057	0.0251978	0.0217375	0.119943	0.170453	0.0492227	8.52695e-06	8233	Small cell lung cancer	GCST90199938	3-methyl catechol sulfate (1) levels
rs73073176	T	C	T	C	-0.101895	-0.0877042	0.131011	0.0888142	0.30168	0.0849157	0.0229942	9.3664e-06	8233	Small cell lung cancer	GCST90199938	3-methyl catechol sulfate (1) levels
rs7497971	A	G	A	G	-0.0731023	-0.0510162	0.333647	0.339927	0.323957	0.0517217	0.0164714	9.07453e-06	8233	Small cell lung cancer	GCST90199938	3-methyl catechol sulfate (1) levels
rs9409510	A	G	A	G	0.0830104	-0.10228	0.696827	0.706857	0.0570059	0.053739	0.0167647	7.3645e-07	8233	Small cell lung cancer	GCST90199938	3-methyl catechol sulfate (1) levels
rs10032323	A	G	A	G	-0.073378	0.0316019	0.403177	0.491898	0.518093	0.0488977	0.0150416	1.06984e-06	8264	Small cell lung cancer	GCST90200078	1-myristoyl-2-arachidonoyl-GPC (14:0/20:4) levels
rs102275	C	T	C	T	-0.342018	-0.0379937	0.345143	0.416401	0.441283	0.0493406	0.0152893	7.74904e-111	8264	Small cell lung cancer	GCST90200078	1-myristoyl-2-arachidonoyl-GPC (14:0/20:4) levels
rs10493861	C	T	C	T	0.0831526	-0.0103324	0.25418	0.2642	0.852563	0.0555954	0.0174816	1.96914e-06	8264	Small cell lung cancer	GCST90200078	1-myristoyl-2-arachidonoyl-GPC (14:0/20:4) levels
rs111582663	A	C	A	C	-0.215794	-0.396488	0.0277845	0.0120498	0.102109	0.242542	0.0455297	2.14109e-06	8264	Small cell lung cancer	GCST90200078	1-myristoyl-2-arachidonoyl-GPC (14:0/20:4) levels
rs11673095	A	G	A	G	-0.301083	0.205509	0.0128141	0.0180796	0.287476	0.193207	0.0675239	8.23793e-06	8264	Small cell lung cancer	GCST90200078	1-myristoyl-2-arachidonoyl-GPC (14:0/20:4) levels
rs116838287	A	G	A	G	0.187286	0.133933	0.0349895	0.0427731	0.272041	0.121938	0.0406281	4.03098e-06	8264	Small cell lung cancer	GCST90200078	1-myristoyl-2-arachidonoyl-GPC (14:0/20:4) levels
rs138755169	A	G	A	G	0.222416	0.153411	0.0228246	0.0388852	0.224921	0.126415	0.0497281	7.7261e-06	8264	Small cell lung cancer	GCST90200078	1-myristoyl-2-arachidonoyl-GPC (14:0/20:4) levels
rs141332412	T	C	T	C	0.0980528	0.0292149	0.178758	0.21779	0.62184	0.0592301	0.0194601	4.68809e-07	8264	Small cell lung cancer	GCST90200078	1-myristoyl-2-arachidonoyl-GPC (14:0/20:4) levels
rs143871568	A	G	A	G	0.284012	-0.0767267	0.0137497	0.00924523	0.75794	0.248961	0.0639668	8.99592e-06	8264	Small cell lung cancer	GCST90200078	1-myristoyl-2-arachidonoyl-GPC (14:0/20:4) levels
rs1726537	T	C	T	C	-0.0707991	-0.139323	0.43404	0.350546	0.00631292	0.0510141	0.0150143	2.41163e-06	8264	Small cell lung cancer	GCST90200078	1-myristoyl-2-arachidonoyl-GPC (14:0/20:4) levels
rs17363722	T	C	T	C	-0.0942045	-0.0569764	0.194825	0.235976	0.328821	0.0583481	0.0192961	1.04987e-06	8264	Small cell lung cancer	GCST90200078	1-myristoyl-2-arachidonoyl-GPC (14:0/20:4) levels
rs182611493	G	A	G	A	-0.393446	0.142913	0.0100733	0.0516545	0.210383	0.114101	0.0749319	1.51512e-07	8264	Small cell lung cancer	GCST90200078	1-myristoyl-2-arachidonoyl-GPC (14:0/20:4) levels
rs2458285	T	C	T	C	0.0704596	-0.0463324	0.509458	0.546202	0.345966	0.049162	0.0148231	2.00059e-06	8264	Small cell lung cancer	GCST90200078	1-myristoyl-2-arachidonoyl-GPC (14:0/20:4) levels
rs4668097	G	T	G	T	-0.0787738	-0.0125251	0.768398	0.764153	0.827498	0.0574777	0.0175793	7.42791e-06	8264	Small cell lung cancer	GCST90200078	1-myristoyl-2-arachidonoyl-GPC (14:0/20:4) levels
rs56077666	A	C	A	C	-0.326226	-0.724501	0.0109104	0.00239542	0.170183	0.52821	0.0722773	6.37553e-06	8264	Small cell lung cancer	GCST90200078	1-myristoyl-2-arachidonoyl-GPC (14:0/20:4) levels
rs56404504	T	A	T	A	-0.161666	0.280125	0.0451895	0.0627152	0.00203156	0.0907852	0.0360761	7.4207e-06	8264	Small cell lung cancer	GCST90200078	1-myristoyl-2-arachidonoyl-GPC (14:0/20:4) levels
rs58542926	T	C	T	C	-0.202338	-0.00975709	0.0756786	0.0633453	0.922767	0.100642	0.0284539	1.15136e-12	8264	Small cell lung cancer	GCST90200078	1-myristoyl-2-arachidonoyl-GPC (14:0/20:4) levels
rs6730643	G	A	G	A	-0.298946	-0.154693	0.0141693	0.0153452	0.433203	0.197382	0.0631766	2.22417e-06	8264	Small cell lung cancer	GCST90200078	1-myristoyl-2-arachidonoyl-GPC (14:0/20:4) levels
rs75340150	A	G	A	G	-0.131516	0.21309	0.0760643	0.081868	0.00943452	0.0820874	0.0281158	2.90185e-06	8264	Small cell lung cancer	GCST90200078	1-myristoyl-2-arachidonoyl-GPC (14:0/20:4) levels
rs75460503	G	T	G	T	-0.202522	0.382996	0.0307066	0.0119644	0.0909306	0.226556	0.0429725	2.44304e-06	8264	Small cell lung cancer	GCST90200078	1-myristoyl-2-arachidonoyl-GPC (14:0/20:4) levels
rs7642482	G	A	G	A	-0.0951057	0.115222	0.165911	0.135213	0.108131	0.0717159	0.0203804	3.06335e-06	8264	Small cell lung cancer	GCST90200078	1-myristoyl-2-arachidonoyl-GPC (14:0/20:4) levels
rs7786123	G	C	G	C	0.074424	-0.0110773	0.34402	0.388045	0.825838	0.0503415	0.0162451	4.62054e-06	8264	Small cell lung cancer	GCST90200078	1-myristoyl-2-arachidonoyl-GPC (14:0/20:4) levels
rs780093	C	T	C	T	-0.0772673	-0.0721465	0.597032	0.647604	0.15792	0.0510916	0.0152412	3.98575e-07	8264	Small cell lung cancer	GCST90200078	1-myristoyl-2-arachidonoyl-GPC (14:0/20:4) levels
rs79682447	A	G	A	G	-0.174354	-0.191216	0.0409425	0.0337541	0.155651	0.134674	0.0374933	3.31495e-06	8264	Small cell lung cancer	GCST90200078	1-myristoyl-2-arachidonoyl-GPC (14:0/20:4) levels
rs1003260	A	G	A	G	0.0857723	-0.0519979	0.213999	0.278747	0.341772	0.0546961	0.0185842	3.92466e-06	8133	Small cell lung cancer	GCST90200200	N-lactoyl valine levels
rs11263841	T	C	T	C	0.129279	-0.0454286	0.0748552	0.071678	0.628911	0.0940045	0.0286678	6.49618e-06	8133	Small cell lung cancer	GCST90200200	N-lactoyl valine levels
rs11669387	T	C	T	C	0.118171	0.136857	0.0955892	0.0859223	0.116806	0.0872633	0.0257542	4.46625e-06	8133	Small cell lung cancer	GCST90200200	N-lactoyl valine levels
rs13169821	T	C	T	C	-0.150227	-0.0869656	0.0503992	0.0575451	0.40462	0.10435	0.0338579	9.12321e-06	8133	Small cell lung cancer	GCST90200200	N-lactoyl valine levels
rs146085779	G	A	G	A	-0.19914	0.0101928	0.0317067	0.0348943	0.940102	0.135646	0.043097	3.82383e-06	8133	Small cell lung cancer	GCST90200200	N-lactoyl valine levels
rs17769668	C	G	C	G	0.146954	0.0915811	0.0595001	0.0288289	0.516143	0.141045	0.0318298	3.89543e-06	8133	Small cell lung cancer	GCST90200200	N-lactoyl valine levels
rs2693467	C	T	C	T	0.114974	-0.0699776	0.110312	0.0660305	0.476141	0.098211	0.0244394	2.5454e-06	8133	Small cell lung cancer	GCST90200200	N-lactoyl valine levels
rs4786944	T	C	T	C	-0.261549	-0.00669784	0.982546	0.948466	0.95127	0.109599	0.0579066	6.28006e-06	8133	Small cell lung cancer	GCST90200200	N-lactoyl valine levels
rs57577949	G	A	G	A	-0.0907977	0.0629153	0.190908	0.129147	0.383054	0.0721272	0.0192269	2.33048e-06	8133	Small cell lung cancer	GCST90200200	N-lactoyl valine levels
rs6517867	T	G	T	G	-0.074693	0.0041368	0.695078	0.662572	0.935763	0.0513273	0.01627	4.41474e-06	8133	Small cell lung cancer	GCST90200200	N-lactoyl valine levels
rs72792461	A	G	A	G	0.0753677	-0.109036	0.290752	0.254551	0.0523215	0.05619	0.0165154	5.03116e-06	8133	Small cell lung cancer	GCST90200200	N-lactoyl valine levels
rs75509729	T	C	T	C	-0.185468	-0.1993	0.0340027	0.0425634	0.110084	0.124733	0.0413331	7.21773e-06	8133	Small cell lung cancer	GCST90200200	N-lactoyl valine levels
rs7561642	G	A	G	A	-0.0885567	0.00619045	0.208928	0.19169	0.92009	0.061707	0.0186055	1.93868e-06	8133	Small cell lung cancer	GCST90200200	N-lactoyl valine levels
rs911246	A	G	A	G	-0.08321	-0.0215399	0.220027	0.284265	0.691579	0.0542959	0.0181429	4.5101e-06	8133	Small cell lung cancer	GCST90200200	N-lactoyl valine levels
rs10033191	A	C	A	C	0.0975571	0.0174241	0.841734	0.862367	0.804283	0.0703128	0.0206647	2.34733e-06	8258	Small cell lung cancer	GCST90200328	3-methoxytyrosine levels
rs10505751	G	A	G	A	-0.105423	0.225868	0.163623	0.152345	0.000331085	0.0629215	0.0195876	7.36155e-08	8258	Small cell lung cancer	GCST90200328	3-methoxytyrosine levels
rs113945618	G	A	G	A	0.217756	0.0316259	0.224161	0.202065	0.597804	0.0599475	0.0173374	3.50608e-36	8258	Small cell lung cancer	GCST90200328	3-methoxytyrosine levels
rs115820723	T	C	T	C	0.192984	-0.180949	0.0375547	0.0298324	0.207203	0.143463	0.0385226	5.45335e-07	8258	Small cell lung cancer	GCST90200328	3-methoxytyrosine levels
rs1179712	G	C	G	C	-0.0717268	0.0231945	0.639849	0.585699	0.639468	0.049514	0.0157999	5.63336e-06	8258	Small cell lung cancer	GCST90200328	3-methoxytyrosine levels
rs1344546	A	G	A	G	-0.0745182	0.0398238	0.412059	0.528471	0.416531	0.0490167	0.0149173	5.87043e-07	8258	Small cell lung cancer	GCST90200328	3-methoxytyrosine levels
rs138935386	A	G	A	G	-0.260755	0.0772252	0.0151221	0.0427411	0.524201	0.121255	0.058939	9.68224e-06	8258	Small cell lung cancer	GCST90200328	3-methoxytyrosine levels
rs145896206	T	C	T	C	0.133485	0.0409026	0.0616096	0.0929704	0.628293	0.0844865	0.0301823	9.75141e-06	8258	Small cell lung cancer	GCST90200328	3-methoxytyrosine levels
rs149898249	A	G	A	G	0.308487	-0.161381	0.0113332	0.0225944	0.336818	0.168022	0.0682944	6.27157e-06	8258	Small cell lung cancer	GCST90200328	3-methoxytyrosine levels
rs17790436	G	A	G	A	-0.0801309	-0.0393305	0.206295	0.141395	0.57672	0.0704617	0.0178075	6.8007e-06	8258	Small cell lung cancer	GCST90200328	3-methoxytyrosine levels
rs187015603	T	C	T	C	-0.309331	0.0563922	0.0113288	0.0176726	0.756615	0.181952	0.0692296	7.88863e-06	8258	Small cell lung cancer	GCST90200328	3-methoxytyrosine levels
rs2052854	C	T	C	T	-0.0785568	-0.000976269	0.702466	0.806713	0.987315	0.0614059	0.0158135	6.77514e-07	8258	Small cell lung cancer	GCST90200328	3-methoxytyrosine levels
rs408253	G	A	G	A	-0.0746242	0.0353059	0.258965	0.125126	0.634636	0.0742952	0.0168855	9.89615e-06	8258	Small cell lung cancer	GCST90200328	3-methoxytyrosine levels
rs45563841	A	G	A	G	-0.193648	-0.276813	0.0311322	0.0281452	0.075438	0.155706	0.0420452	4.11079e-06	8258	Small cell lung cancer	GCST90200328	3-methoxytyrosine levels
rs4665972	C	T	C	T	0.0804086	-0.0930617	0.59121	0.624396	0.0645996	0.0503575	0.01489	6.65729e-08	8258	Small cell lung cancer	GCST90200328	3-methoxytyrosine levels
rs4680	A	G	A	G	-0.0949509	-0.00314583	0.514868	0.547674	0.948911	0.0490967	0.0145009	5.83367e-11	8258	Small cell lung cancer	GCST90200328	3-methoxytyrosine levels
rs487624	A	C	A	C	-0.106399	-0.0524115	0.426112	0.498235	0.282843	0.0488023	0.0147816	6.1055e-13	8258	Small cell lung cancer	GCST90200328	3-methoxytyrosine levels
rs551014270	T	C	T	C	-0.242653	0.213781	0.0181344	0.00555808	0.492851	0.311734	0.0544624	8.37261e-06	8258	Small cell lung cancer	GCST90200328	3-methoxytyrosine levels
rs67981690	G	A	G	A	-0.10659	0.0626783	0.131646	0.190355	0.316432	0.0625647	0.0214832	6.99369e-07	8258	Small cell lung cancer	GCST90200328	3-methoxytyrosine levels
rs7141433	T	C	T	C	-0.157359	0.000492907	0.116285	0.105861	0.995062	0.0796374	0.0223804	2.0489e-12	8258	Small cell lung cancer	GCST90200328	3-methoxytyrosine levels
rs73695512	G	A	G	A	0.491729	0.0338922	0.017396	0.00943632	0.889588	0.244136	0.0549407	3.54877e-19	8258	Small cell lung cancer	GCST90200328	3-methoxytyrosine levels
rs7719875	G	A	G	A	0.102985	0.00303675	0.402059	0.376945	0.952145	0.0506007	0.0148183	3.65554e-12	8258	Small cell lung cancer	GCST90200328	3-methoxytyrosine levels
rs77245299	G	T	G	T	-0.233966	0.0249566	0.0215454	0.0159168	0.897838	0.194376	0.0497671	2.58619e-06	8258	Small cell lung cancer	GCST90200328	3-methoxytyrosine levels
rs78330554	C	T	C	T	-0.113413	-0.0569757	0.0965386	0.110652	0.46879	0.0786468	0.0246384	4.16296e-06	8258	Small cell lung cancer	GCST90200328	3-methoxytyrosine levels
rs10035725	G	T	G	T	0.0668235	-0.00582196	0.500065	0.46078	0.905142	0.0488551	0.0146631	5.1824e-06	7731	Small cell lung cancer	GCST90199797	Gulonate levels
rs10496399	C	T	C	T	-0.0806174	-0.0290344	0.219751	0.301544	0.585601	0.0532525	0.0175695	4.46491e-06	7731	Small cell lung cancer	GCST90199797	Gulonate levels
rs10786430	C	A	C	A	0.131364	0.00192487	0.934923	0.950067	0.986262	0.111789	0.0297011	9.7391e-06	7731	Small cell lung cancer	GCST90199797	Gulonate levels
rs141569914	C	A	C	A	-0.115242	-0.0405661	0.0930294	0.0733979	0.668555	0.0947512	0.0252109	4.85135e-06	7731	Small cell lung cancer	GCST90199797	Gulonate levels
rs149807601	T	C	T	C	-0.215523	-0.162355	0.022742	0.0252319	0.287795	0.152737	0.0486361	9.36536e-06	7731	Small cell lung cancer	GCST90199797	Gulonate levels
rs187882577	A	G	A	G	-0.252287	-0.0471127	0.0249544	0.0145034	0.822774	0.210345	0.0465151	5.83528e-08	7731	Small cell lung cancer	GCST90199797	Gulonate levels
rs2189569	T	C	T	C	0.0798844	0.0775341	0.255536	0.284998	0.153044	0.0542629	0.0168616	2.16211e-06	7731	Small cell lung cancer	GCST90199797	Gulonate levels
rs2776037	C	T	C	T	0.0870092	-0.041443	0.578766	0.559894	0.401164	0.0493637	0.0148034	4.16113e-09	7731	Small cell lung cancer	GCST90199797	Gulonate levels
rs34366619	T	C	T	C	0.389442	0.291206	0.00739683	0.0101716	0.237518	0.246531	0.0846166	4.17589e-06	7731	Small cell lung cancer	GCST90199797	Gulonate levels
rs3879823	C	T	C	T	0.167575	0.0923025	0.048621	0.053428	0.416087	0.113501	0.0337562	6.89623e-07	7731	Small cell lung cancer	GCST90199797	Gulonate levels
rs3944510	A	C	A	C	-0.0707971	-0.130751	0.606609	0.588589	0.00722703	0.0486749	0.0150933	2.72355e-06	7731	Small cell lung cancer	GCST90199797	Gulonate levels
rs3957147	T	C	T	C	0.0919317	0.03765	0.170884	0.228969	0.517836	0.05822	0.0191128	1.50965e-06	7731	Small cell lung cancer	GCST90199797	Gulonate levels
rs4724828	T	C	T	C	0.103827	-0.0990836	0.885914	0.830931	0.130801	0.065577	0.0229712	6.18732e-06	7731	Small cell lung cancer	GCST90199797	Gulonate levels
rs6089583	A	G	A	G	-0.0703044	0.0604861	0.668171	0.652776	0.238711	0.0513371	0.0154866	5.63376e-06	7731	Small cell lung cancer	GCST90199797	Gulonate levels
rs72815194	C	T	C	T	0.355627	0.0513408	0.00876396	0.00964732	0.836652	0.249012	0.0785592	5.98632e-06	7731	Small cell lung cancer	GCST90199797	Gulonate levels
rs75072359	T	A	T	A	-0.185188	-0.0521404	0.0359922	0.0308408	0.711448	0.140953	0.0392561	2.38852e-06	7731	Small cell lung cancer	GCST90199797	Gulonate levels
rs75759978	G	A	G	A	-0.205732	0.063764	0.0254371	0.00864899	0.810298	0.265638	0.0463346	8.99026e-06	7731	Small cell lung cancer	GCST90199797	Gulonate levels
rs77518118	T	A	T	A	0.322444	-0.0448913	0.0118274	0.00617867	0.887067	0.316098	0.0674824	1.76872e-06	7731	Small cell lung cancer	GCST90199797	Gulonate levels
rs79253762	T	C	T	C	-0.178664	-0.0622415	0.0406193	0.0323689	0.662485	0.142597	0.037051	1.42049e-06	7731	Small cell lung cancer	GCST90199797	Gulonate levels
rs79318581	A	G	A	G	0.174927	0.313556	0.0391061	0.0221436	0.0552548	0.163578	0.0381998	4.66628e-06	7731	Small cell lung cancer	GCST90199797	Gulonate levels
rs9909758	C	G	C	G	0.118615	-0.0122828	0.096234	0.151121	0.858614	0.0689511	0.0261034	5.51814e-06	7731	Small cell lung cancer	GCST90199797	Gulonate levels
rs10038317	C	A	C	A	-0.121953	0.161595	0.101749	0.0703127	0.0850296	0.0938292	0.0262673	3.43771e-06	7565	Small cell lung cancer	GCST90200232	4-acetylcatechol sulfate (1) levels
rs11539588	T	C	T	C	0.300276	0.11039	0.014488	0.00996379	0.651477	0.244381	0.0676022	8.92069e-06	7565	Small cell lung cancer	GCST90200232	4-acetylcatechol sulfate (1) levels
rs143105784	G	A	G	A	0.342821	0.00814379	0.01193	0.035533	0.95372	0.140323	0.0742909	3.93903e-06	7565	Small cell lung cancer	GCST90200232	4-acetylcatechol sulfate (1) levels
rs143550070	G	T	G	T	-0.323554	-0.0680266	0.0137833	0.0176115	0.709699	0.182739	0.0701325	3.96011e-06	7565	Small cell lung cancer	GCST90200232	4-acetylcatechol sulfate (1) levels
rs147253216	A	G	A	G	1.32052	-0.129434	0.000864707	0.0589386	0.241612	0.110536	0.274877	1.55486e-06	7565	Small cell lung cancer	GCST90200232	4-acetylcatechol sulfate (1) levels
rs148033074	T	C	T	C	-0.285072	0.0353877	0.0161806	0.0370455	0.788684	0.132033	0.0630001	6.04093e-06	7565	Small cell lung cancer	GCST90200232	4-acetylcatechol sulfate (1) levels
rs1833208	G	A	G	A	0.122731	0.00847374	0.907851	0.902206	0.917227	0.0815351	0.0277551	9.78314e-06	7565	Small cell lung cancer	GCST90200232	4-acetylcatechol sulfate (1) levels
rs188148116	A	G	A	G	0.352446	-0.093748	0.0113998	0.0425364	0.442731	0.122133	0.0763888	3.95304e-06	7565	Small cell lung cancer	GCST90200232	4-acetylcatechol sulfate (1) levels
rs193013721	G	A	G	A	-0.297566	-0.195506	0.0146203	0.0177379	0.308561	0.192003	0.0673084	9.82726e-06	7565	Small cell lung cancer	GCST90200232	4-acetylcatechol sulfate (1) levels
rs2667092	G	C	G	C	0.102648	-0.0597594	0.853542	0.884909	0.446552	0.0785092	0.0231451	9.20814e-06	7565	Small cell lung cancer	GCST90200232	4-acetylcatechol sulfate (1) levels
rs56205922	C	T	C	T	0.0758431	0.0394103	0.467048	0.370901	0.435661	0.0505558	0.0168761	6.98588e-06	7565	Small cell lung cancer	GCST90200232	4-acetylcatechol sulfate (1) levels
rs6866421	A	G	A	G	-0.0987687	0.041779	0.154752	0.136758	0.55534	0.0708385	0.0223017	9.4784e-06	7565	Small cell lung cancer	GCST90200232	4-acetylcatechol sulfate (1) levels
rs7327574	C	T	C	T	-0.0763028	0.0027724	0.378842	0.314293	0.958038	0.0526916	0.0167891	5.49899e-06	7565	Small cell lung cancer	GCST90200232	4-acetylcatechol sulfate (1) levels
rs74461850	C	T	C	T	0.14635	-0.0183847	0.0654025	0.0680838	0.849473	0.0968684	0.0328976	8.64172e-06	7565	Small cell lung cancer	GCST90200232	4-acetylcatechol sulfate (1) levels
rs77174761	G	A	G	A	0.343448	0.369174	0.0108681	0.0019601	0.510982	0.561645	0.0772381	8.72362e-06	7565	Small cell lung cancer	GCST90200232	4-acetylcatechol sulfate (1) levels
rs78580481	T	A	T	A	0.341969	0.148071	0.0109214	0.00450984	0.667541	0.34473	0.0770138	8.98064e-06	7565	Small cell lung cancer	GCST90200232	4-acetylcatechol sulfate (1) levels
rs80195744	C	T	C	T	-0.210847	-0.263666	0.0331521	0.0484559	0.0217886	0.114936	0.0447893	2.50733e-06	7565	Small cell lung cancer	GCST90200232	4-acetylcatechol sulfate (1) levels
rs8084703	G	A	G	A	-0.136552	0.108734	0.0760826	0.104783	0.172918	0.0797822	0.0301344	5.85903e-06	7565	Small cell lung cancer	GCST90200232	4-acetylcatechol sulfate (1) levels
rs10038788	C	G	C	G	0.0991422	-0.0154534	0.130555	0.0847994	0.858346	0.0865838	0.0220045	6.62008e-06	8171	Small cell lung cancer	GCST90200965	Glutamate to 5-oxoproline ratio
rs1020696	C	T	C	T	0.115573	0.0108257	0.130384	0.113122	0.890562	0.0786792	0.0224022	2.48271e-07	8171	Small cell lung cancer	GCST90200965	Glutamate to 5-oxoproline ratio
rs113476987	T	C	T	C	-0.20889	-0.175701	0.0258419	0.0356504	0.179633	0.130936	0.0469498	8.61854e-06	8171	Small cell lung cancer	GCST90200965	Glutamate to 5-oxoproline ratio
rs113577224	G	A	G	A	-0.161528	-0.0149091	0.0470646	0.0376181	0.908959	0.13038	0.0351887	4.42501e-06	8171	Small cell lung cancer	GCST90200965	Glutamate to 5-oxoproline ratio
rs114780333	G	T	G	T	-0.248875	0.061336	0.0191597	0.0314325	0.665785	0.142001	0.0546457	5.25509e-06	8171	Small cell lung cancer	GCST90200965	Glutamate to 5-oxoproline ratio
rs117117166	C	T	C	T	0.251163	-0.0410253	0.0211319	0.0413165	0.747248	0.127301	0.0514208	1.03708e-06	8171	Small cell lung cancer	GCST90200965	Glutamate to 5-oxoproline ratio
rs117698037	A	C	A	C	0.184926	-0.325359	0.0407114	0.0179422	0.0730264	0.181494	0.0382801	1.35952e-06	8171	Small cell lung cancer	GCST90200965	Glutamate to 5-oxoproline ratio
rs12275211	T	C	T	C	0.195227	0.0447497	0.0361149	0.0528725	0.684986	0.110311	0.040267	1.24517e-06	8171	Small cell lung cancer	GCST90200965	Glutamate to 5-oxoproline ratio
rs12684730	A	G	A	G	-0.089605	-0.0171694	0.178672	0.190095	0.781369	0.0618639	0.01963	5.00217e-06	8171	Small cell lung cancer	GCST90200965	Glutamate to 5-oxoproline ratio
rs1421326	A	G	A	G	-0.0902093	-0.00134596	0.168218	0.190546	0.982705	0.06209	0.0202907	8.75461e-06	8171	Small cell lung cancer	GCST90200965	Glutamate to 5-oxoproline ratio
rs144476525	C	G	C	G	0.542861	0.732861	0.00411346	0.000714558	0.445126	0.959789	0.117085	3.54408e-06	8171	Small cell lung cancer	GCST90200965	Glutamate to 5-oxoproline ratio
rs144647217	A	G	A	G	-0.100872	0.0823393	0.125763	0.123351	0.266177	0.0740521	0.0226633	8.5519e-06	8171	Small cell lung cancer	GCST90200965	Glutamate to 5-oxoproline ratio
rs2775278	A	C	A	C	-0.108454	-0.151456	0.88855	0.90945	0.0764135	0.0854772	0.0245135	9.67807e-06	8171	Small cell lung cancer	GCST90200965	Glutamate to 5-oxoproline ratio
rs309147	T	C	T	C	-0.104056	-0.0366984	0.154728	0.149526	0.587526	0.0676562	0.0205679	4.21144e-07	8171	Small cell lung cancer	GCST90200965	Glutamate to 5-oxoproline ratio
rs38156	T	C	T	C	0.254899	0.435572	0.0179009	0.013995	0.0116308	0.17263	0.0558998	5.11724e-06	8171	Small cell lung cancer	GCST90200965	Glutamate to 5-oxoproline ratio
rs55916375	T	C	T	C	0.300672	0.0178867	0.0787185	0.0673087	0.854475	0.0975223	0.0273327	3.80209e-28	8171	Small cell lung cancer	GCST90200965	Glutamate to 5-oxoproline ratio
rs62354638	A	G	A	G	-0.272111	0.157423	0.0321056	0.031905	0.259865	0.139719	0.0426584	1.78441e-10	8171	Small cell lung cancer	GCST90200965	Glutamate to 5-oxoproline ratio
rs6498990	G	A	G	A	-0.092201	0.0728146	0.176162	0.196578	0.236268	0.0614798	0.0199514	3.81403e-06	8171	Small cell lung cancer	GCST90200965	Glutamate to 5-oxoproline ratio
rs6991671	A	G	A	G	-0.106126	0.0732669	0.114307	0.0722431	0.427128	0.0922622	0.023593	6.85375e-06	8171	Small cell lung cancer	GCST90200965	Glutamate to 5-oxoproline ratio
rs7149583	A	G	A	G	0.189239	-0.113294	0.0330096	0.00576359	0.709677	0.304316	0.0420381	6.74436e-06	8171	Small cell lung cancer	GCST90200965	Glutamate to 5-oxoproline ratio
rs75229831	T	C	T	C	0.201649	0.175407	0.0299632	0.00963058	0.480261	0.248494	0.0433966	3.37355e-06	8171	Small cell lung cancer	GCST90200965	Glutamate to 5-oxoproline ratio
rs78350689	C	T	C	T	0.13186	-0.0105243	0.0715777	0.113517	0.891389	0.0770751	0.0288428	4.83819e-06	8171	Small cell lung cancer	GCST90200965	Glutamate to 5-oxoproline ratio
rs932504	G	T	G	T	0.236838	-0.0892506	0.0206059	0.013511	0.670502	0.209775	0.0525313	6.52865e-06	8171	Small cell lung cancer	GCST90200965	Glutamate to 5-oxoproline ratio
rs10038788	C	G	C	G	-0.0962643	-0.0154534	0.129917	0.0847994	0.858346	0.0865838	0.0210402	4.75651e-06	8211	Small cell lung cancer	GCST90200838	Phosphate to glutamate ratio
rs1108511	C	T	C	T	0.152118	0.0821115	0.942804	0.945272	0.454794	0.109856	0.0309492	8.87392e-07	8211	Small cell lung cancer	GCST90200838	Phosphate to glutamate ratio
rs111383346	T	G	T	G	-0.143366	-0.118289	0.0524228	0.0672166	0.220774	0.0966042	0.032137	8.15527e-06	8211	Small cell lung cancer	GCST90200838	Phosphate to glutamate ratio
rs1118898	C	T	C	T	0.14872	-0.0854222	0.0634251	0.0898655	0.331003	0.0878743	0.029249	3.68325e-07	8211	Small cell lung cancer	GCST90200838	Phosphate to glutamate ratio
rs113230337	A	G	A	G	-0.187931	0.247222	0.0298425	0.0191343	0.165855	0.178416	0.0420279	7.76504e-06	8211	Small cell lung cancer	GCST90200838	Phosphate to glutamate ratio
rs117288293	C	T	C	T	0.158086	-0.0804545	0.043353	0.0394387	0.519522	0.124914	0.0353291	7.65253e-06	8211	Small cell lung cancer	GCST90200838	Phosphate to glutamate ratio
rs11949089	G	A	G	A	0.0987936	0.049594	0.117517	0.082672	0.575265	0.088511	0.0223561	9.91154e-06	8211	Small cell lung cancer	GCST90200838	Phosphate to glutamate ratio
rs135586	G	T	G	T	0.0653773	-0.00986253	0.477082	0.427439	0.841767	0.0494032	0.0144116	5.72155e-06	8211	Small cell lung cancer	GCST90200838	Phosphate to glutamate ratio
rs1527887	G	T	G	T	-0.111016	-0.0242821	0.100049	0.0856542	0.784469	0.088783	0.0238026	3.10044e-06	8211	Small cell lung cancer	GCST90200838	Phosphate to glutamate ratio
rs184697623	G	A	G	A	-0.301231	-0.306605	0.0114054	0.00248655	0.530158	0.488406	0.0677147	8.64612e-06	8211	Small cell lung cancer	GCST90200838	Phosphate to glutamate ratio
rs1964459	G	C	G	C	0.104074	-0.044408	0.148302	0.148148	0.513102	0.0679006	0.0201269	2.3295e-07	8211	Small cell lung cancer	GCST90200838	Phosphate to glutamate ratio
rs2476320	A	G	A	G	-0.0946551	-0.089456	0.831048	0.845672	0.191591	0.0685022	0.0196866	1.52381e-06	8211	Small cell lung cancer	GCST90200838	Phosphate to glutamate ratio
rs28587335	G	C	G	C	-0.0924922	-0.0261931	0.159236	0.118411	0.73022	0.0759592	0.0198821	3.2869e-06	8211	Small cell lung cancer	GCST90200838	Phosphate to glutamate ratio
rs323471	A	C	A	C	-0.0845597	-0.122276	0.816442	0.905955	0.148179	0.084562	0.0191411	9.97521e-06	8211	Small cell lung cancer	GCST90200838	Phosphate to glutamate ratio
rs38153	T	C	T	C	-0.296228	0.249439	0.0126312	0.00923671	0.315956	0.248742	0.0633259	2.89934e-06	8211	Small cell lung cancer	GCST90200838	Phosphate to glutamate ratio
rs4639218	T	C	T	C	-0.0672191	-0.0595298	0.405921	0.479309	0.224097	0.0489673	0.0145607	3.90328e-06	8211	Small cell lung cancer	GCST90200838	Phosphate to glutamate ratio
rs4861066	G	A	G	A	0.0681099	0.00798896	0.334859	0.212765	0.893136	0.0594694	0.0150601	6.10984e-06	8211	Small cell lung cancer	GCST90200838	Phosphate to glutamate ratio
rs6122036	G	A	G	A	0.110594	0.0701609	0.0981567	0.10668	0.383152	0.0804501	0.0243973	5.81466e-06	8211	Small cell lung cancer	GCST90200838	Phosphate to glutamate ratio
rs62048729	C	A	C	A	-0.0973729	-0.106435	0.152171	0.124146	0.152339	0.0743617	0.0200627	1.21337e-06	8211	Small cell lung cancer	GCST90200838	Phosphate to glutamate ratio
rs62354638	A	G	A	G	0.232886	0.157423	0.0313989	0.031905	0.259865	0.139719	0.0411382	1.50445e-08	8211	Small cell lung cancer	GCST90200838	Phosphate to glutamate ratio
rs6498990	G	A	G	A	0.091392	0.0728146	0.175611	0.196578	0.236268	0.0614798	0.0190534	1.61361e-06	8211	Small cell lung cancer	GCST90200838	Phosphate to glutamate ratio
rs77627840	T	G	T	G	-0.178811	0.0332314	0.0346257	0.0495943	0.771239	0.114294	0.0386893	3.80586e-06	8211	Small cell lung cancer	GCST90200838	Phosphate to glutamate ratio
rs9785278	C	T	C	T	-0.114332	0.0547158	0.908304	0.874144	0.459854	0.0740317	0.0247509	3.85014e-06	8211	Small cell lung cancer	GCST90200838	Phosphate to glutamate ratio
rs10039028	G	C	G	C	-0.0854513	-0.0460086	0.256572	0.378731	0.360046	0.0502674	0.0192889	9.41969e-06	6938	Small cell lung cancer	GCST90200186	8-methoxykynurenate levels
rs10141997	A	C	A	C	0.0871385	-0.0488379	0.255133	0.280936	0.369001	0.0543643	0.0192502	5.9932e-06	6938	Small cell lung cancer	GCST90200186	8-methoxykynurenate levels
rs112372943	C	G	C	G	0.142915	0.0148942	0.0750328	0.0819658	0.865842	0.0881617	0.0322965	9.64043e-06	6938	Small cell lung cancer	GCST90200186	8-methoxykynurenate levels
rs114534035	G	A	G	A	-0.228931	-0.237941	0.0325961	0.034074	0.0858638	0.138529	0.0474027	1.36884e-06	6938	Small cell lung cancer	GCST90200186	8-methoxykynurenate levels
rs11590237	G	C	G	C	0.122613	0.00875063	0.110565	0.123512	0.906053	0.0741461	0.0271352	6.22496e-06	6938	Small cell lung cancer	GCST90200186	8-methoxykynurenate levels
rs117758483	A	G	A	G	-0.178842	0.0169052	0.0447061	0.0338469	0.900627	0.135382	0.0404546	9.83332e-06	6938	Small cell lung cancer	GCST90200186	8-methoxykynurenate levels
rs12755613	A	G	A	G	0.0812159	0.0185249	0.310825	0.340289	0.719441	0.0515719	0.0181991	8.09542e-06	6938	Small cell lung cancer	GCST90200186	8-methoxykynurenate levels
rs138218402	G	T	G	T	-0.282099	0.057416	0.0177897	0.0274619	0.702881	0.150527	0.0631692	7.97808e-06	6938	Small cell lung cancer	GCST90200186	8-methoxykynurenate levels
rs139503849	A	G	A	G	-0.426619	-0.212904	0.00790313	0.00372453	0.585297	0.390175	0.0953226	7.62252e-06	6938	Small cell lung cancer	GCST90200186	8-methoxykynurenate levels
rs150629880	A	G	A	G	-0.414425	-0.00773645	0.00851986	0.0170415	0.96629	0.183061	0.0916701	6.15983e-06	6938	Small cell lung cancer	GCST90200186	8-methoxykynurenate levels
rs150769889	T	C	T	C	0.205847	-0.0163334	0.0513604	0.0645319	0.873073	0.102239	0.0382475	7.36746e-08	6938	Small cell lung cancer	GCST90200186	8-methoxykynurenate levels
rs1711178	T	C	T	C	0.122746	-0.0392146	0.890126	0.868261	0.592216	0.0732123	0.0267112	4.32118e-06	6938	Small cell lung cancer	GCST90200186	8-methoxykynurenate levels
rs2560611	T	C	T	C	-0.147203	0.0362772	0.0816102	0.0530513	0.742612	0.110468	0.0308571	1.83788e-06	6938	Small cell lung cancer	GCST90200186	8-methoxykynurenate levels
rs4148324	G	T	G	T	0.107194	-0.146714	0.327487	0.393451	0.00332269	0.0499673	0.0178821	2.04103e-09	6938	Small cell lung cancer	GCST90200186	8-methoxykynurenate levels
rs4464786	C	T	C	T	0.100146	0.0397183	0.58524	0.467941	0.420227	0.0492767	0.0169789	3.67379e-09	6938	Small cell lung cancer	GCST90200186	8-methoxykynurenate levels
rs56241897	T	C	T	C	-0.162884	0.0380862	0.0743283	0.04998	0.731373	0.110942	0.0324913	5.35421e-07	6938	Small cell lung cancer	GCST90200186	8-methoxykynurenate levels
rs59567925	A	G	A	G	0.0930346	0.0461268	0.267912	0.416686	0.358215	0.0502049	0.019165	1.20753e-06	6938	Small cell lung cancer	GCST90200186	8-methoxykynurenate levels
rs61372828	A	T	A	T	0.563626	0.204534	0.00493254	0.00095212	0.79109	0.772135	0.120306	2.80054e-06	6938	Small cell lung cancer	GCST90200186	8-methoxykynurenate levels
rs62244402	A	C	A	C	-0.185412	0.139014	0.0459154	0.0706754	0.153459	0.0973884	0.0397171	3.03692e-06	6938	Small cell lung cancer	GCST90200186	8-methoxykynurenate levels
rs67235003	G	A	G	A	-0.104507	0.0594845	0.175073	0.212739	0.319934	0.0598078	0.0221648	2.41735e-06	6938	Small cell lung cancer	GCST90200186	8-methoxykynurenate levels
rs6783893	C	T	C	T	0.0859493	-0.0214107	0.739319	0.730128	0.696213	0.0548377	0.0191028	6.81793e-06	6938	Small cell lung cancer	GCST90200186	8-methoxykynurenate levels
rs6869382	T	C	T	C	0.081454	-0.0623363	0.337816	0.309408	0.238966	0.0529362	0.0177961	4.71562e-06	6938	Small cell lung cancer	GCST90200186	8-methoxykynurenate levels
rs72790786	G	A	G	A	0.117451	0.0635219	0.123632	0.111828	0.414369	0.0778236	0.0261148	6.87655e-06	6938	Small cell lung cancer	GCST90200186	8-methoxykynurenate levels
rs73005543	C	T	C	T	-0.389715	-0.196025	0.00955552	0.00561908	0.576925	0.351373	0.0867657	7.06974e-06	6938	Small cell lung cancer	GCST90200186	8-methoxykynurenate levels
rs73251787	G	A	G	A	0.132849	0.0430165	0.0908171	0.108371	0.585094	0.0787907	0.0294498	6.45083e-06	6938	Small cell lung cancer	GCST90200186	8-methoxykynurenate levels
rs9365507	G	A	G	A	-0.0754817	-0.0724275	0.586805	0.658212	0.159884	0.0515329	0.0169664	8.63175e-06	6938	Small cell lung cancer	GCST90200186	8-methoxykynurenate levels
rs10039449	G	A	G	A	-0.0956883	-0.123574	0.889448	0.872574	0.09234	0.0734171	0.0215687	9.14576e-06	8220	Small cell lung cancer	GCST90200181	N,n,n-trimethyl-alanylproline betaine (tmap) levels
rs1077697	T	C	T	C	0.0724626	-0.0342393	0.28959	0.310337	0.515131	0.0526055	0.0150646	1.50838e-06	8220	Small cell lung cancer	GCST90200181	N,n,n-trimethyl-alanylproline betaine (tmap) levels
rs113221897	A	G	A	G	0.109874	-0.0776842	0.0909761	0.0570558	0.465257	0.106385	0.0234975	2.92508e-06	8220	Small cell lung cancer	GCST90200181	N,n,n-trimethyl-alanylproline betaine (tmap) levels
rs11676195	G	A	G	A	0.167985	-0.0206658	0.0331724	0.047358	0.862865	0.119644	0.037967	9.66614e-06	8220	Small cell lung cancer	GCST90200181	N,n,n-trimethyl-alanylproline betaine (tmap) levels
rs117050209	G	A	G	A	-0.242788	-0.179979	0.0241867	0.0524813	0.107395	0.111787	0.0438128	2.99908e-08	8220	Small cell lung cancer	GCST90200181	N,n,n-trimethyl-alanylproline betaine (tmap) levels
rs13108872	C	T	C	T	-0.13287	0.0446639	0.0588989	0.0603044	0.669952	0.104793	0.0286484	3.51868e-06	8220	Small cell lung cancer	GCST90200181	N,n,n-trimethyl-alanylproline betaine (tmap) levels
rs13204123	A	T	A	T	-0.130256	0.0888954	0.0644409	0.0735447	0.352141	0.0955408	0.0276069	2.37881e-06	8220	Small cell lung cancer	GCST90200181	N,n,n-trimethyl-alanylproline betaine (tmap) levels
rs13329952	C	T	C	T	-0.0909611	-0.0322846	0.190412	0.23393	0.575925	0.0577184	0.0171897	1.21246e-07	8220	Small cell lung cancer	GCST90200181	N,n,n-trimethyl-alanylproline betaine (tmap) levels
rs151171462	A	G	A	G	0.228447	-0.0312195	0.0182874	0.0132454	0.888294	0.222261	0.0506376	6.4396e-06	8220	Small cell lung cancer	GCST90200181	N,n,n-trimethyl-alanylproline betaine (tmap) levels
rs1569733	C	T	C	T	-0.0884289	-0.0971287	0.844708	0.929313	0.31013	0.0956982	0.0184658	1.67781e-06	8220	Small cell lung cancer	GCST90200181	N,n,n-trimethyl-alanylproline betaine (tmap) levels
rs17673189	A	G	A	G	0.171258	-0.0814544	0.0311465	0.0470961	0.481567	0.115738	0.0383438	7.9548e-06	8220	Small cell lung cancer	GCST90200181	N,n,n-trimethyl-alanylproline betaine (tmap) levels
rs1808650	G	A	G	A	0.0606198	0.0639493	0.429983	0.389302	0.202267	0.0501516	0.0137205	9.95306e-06	8220	Small cell lung cancer	GCST90200181	N,n,n-trimethyl-alanylproline betaine (tmap) levels
rs2215209	T	C	T	C	0.0626263	-0.0499473	0.467838	0.521982	0.305756	0.0487687	0.0136409	4.41e-06	8220	Small cell lung cancer	GCST90200181	N,n,n-trimethyl-alanylproline betaine (tmap) levels
rs270457	G	A	G	A	-0.0781079	-0.0304363	0.819268	0.86893	0.670243	0.0714779	0.0176579	9.716e-06	8220	Small cell lung cancer	GCST90200181	N,n,n-trimethyl-alanylproline betaine (tmap) levels
rs2870326	G	A	G	A	-0.251153	-0.742467	0.015484	0.00622937	0.0199329	0.318983	0.0546625	4.33565e-06	8220	Small cell lung cancer	GCST90200181	N,n,n-trimethyl-alanylproline betaine (tmap) levels
rs35057984	G	C	G	C	-0.0944214	-0.0540109	0.143885	0.146888	0.435286	0.069229	0.0190794	7.46454e-07	8220	Small cell lung cancer	GCST90200181	N,n,n-trimethyl-alanylproline betaine (tmap) levels
rs35863761	A	C	A	C	0.0634099	0.0478114	0.352042	0.336299	0.35535	0.0517293	0.0140597	6.48136e-06	8220	Small cell lung cancer	GCST90200181	N,n,n-trimethyl-alanylproline betaine (tmap) levels
rs555470	C	T	C	T	-0.0876846	0.091857	0.137689	0.150758	0.183551	0.0690706	0.0197053	8.59554e-06	8220	Small cell lung cancer	GCST90200181	N,n,n-trimethyl-alanylproline betaine (tmap) levels
rs59479333	T	A	T	A	-0.103104	0.120654	0.0936814	0.0810177	0.182146	0.0904331	0.0229632	7.12306e-06	8220	Small cell lung cancer	GCST90200181	N,n,n-trimethyl-alanylproline betaine (tmap) levels
rs71597556	A	C	A	C	-0.0779851	0.0228513	0.18237	0.173768	0.720268	0.0638127	0.0173363	6.84748e-06	8220	Small cell lung cancer	GCST90200181	N,n,n-trimethyl-alanylproline betaine (tmap) levels
rs72759275	G	A	G	A	0.100496	0.0491753	0.136426	0.0864707	0.570076	0.0865854	0.0197289	3.50892e-07	8220	Small cell lung cancer	GCST90200181	N,n,n-trimethyl-alanylproline betaine (tmap) levels
rs72761290	A	C	A	C	0.11638	0.110557	0.0755696	0.0772645	0.237345	0.0935615	0.0260402	7.85041e-06	8220	Small cell lung cancer	GCST90200181	N,n,n-trimethyl-alanylproline betaine (tmap) levels
rs7510223	G	A	G	A	0.147474	-0.189527	0.0425558	0.0376447	0.127342	0.124307	0.0333537	9.80062e-06	8220	Small cell lung cancer	GCST90200181	N,n,n-trimethyl-alanylproline betaine (tmap) levels
rs77952405	A	G	A	G	0.100408	-0.0848329	0.107392	0.10793	0.28983	0.080145	0.0217558	3.92647e-06	8220	Small cell lung cancer	GCST90200181	N,n,n-trimethyl-alanylproline betaine (tmap) levels
rs80231137	T	C	T	C	0.231347	0.306572	0.0171082	0.0124405	0.167661	0.222192	0.0522666	9.58716e-06	8220	Small cell lung cancer	GCST90200181	N,n,n-trimethyl-alanylproline betaine (tmap) levels
rs9320618	G	A	G	A	-0.0683088	-0.00157225	0.264785	0.186415	0.979944	0.0625406	0.0152209	7.19562e-06	8220	Small cell lung cancer	GCST90200181	N,n,n-trimethyl-alanylproline betaine (tmap) levels
rs9524960	C	T	C	T	0.0928029	-0.0423958	0.174259	0.125821	0.564183	0.0735222	0.0180453	2.70699e-07	8220	Small cell lung cancer	GCST90200181	N,n,n-trimethyl-alanylproline betaine (tmap) levels
rs10040302	A	C	A	C	-0.212892	0.0502741	0.0308854	0.0256429	0.745368	0.154808	0.0474413	7.20687e-06	7335	Small cell lung cancer	GCST90200660	X-25957 levels
rs10118407	T	A	T	A	-0.145212	0.0685931	0.907643	0.88345	0.369646	0.0764578	0.0282272	2.68388e-07	7335	Small cell lung cancer	GCST90200660	X-25957 levels
rs10850282	C	G	C	G	-0.0857962	0.0369851	0.276223	0.313386	0.48559	0.0530373	0.0183791	3.03959e-06	7335	Small cell lung cancer	GCST90200660	X-25957 levels
rs115593737	C	T	C	T	0.243408	-0.0461161	0.0229798	0.00794553	0.866417	0.274156	0.0544518	7.81591e-06	7335	Small cell lung cancer	GCST90200660	X-25957 levels
rs116766811	G	A	G	A	0.350006	0.128641	0.0120573	0.0216906	0.448289	0.16965	0.0743407	2.49998e-06	7335	Small cell lung cancer	GCST90200660	X-25957 levels
rs11807162	A	G	A	G	0.115289	0.0304777	0.112507	0.113977	0.69159	0.0768287	0.025924	8.69912e-06	7335	Small cell lung cancer	GCST90200660	X-25957 levels
rs12554289	G	A	G	A	-0.189107	0.142003	0.048588	0.0274506	0.345945	0.150669	0.0383012	7.91826e-07	7335	Small cell lung cancer	GCST90200660	X-25957 levels
rs13223379	A	G	A	G	-0.0773127	-0.0152417	0.3624	0.304814	0.775783	0.0535136	0.0173702	8.55176e-06	7335	Small cell lung cancer	GCST90200660	X-25957 levels
rs138090831	T	G	T	G	0.275346	-0.313435	0.0180847	0.00656064	0.299759	0.302266	0.0607882	5.90943e-06	7335	Small cell lung cancer	GCST90200660	X-25957 levels
rs147531999	C	T	C	T	-0.462527	-0.371107	0.00741147	0.000853705	0.640055	0.793605	0.0958166	1.38461e-06	7335	Small cell lung cancer	GCST90200660	X-25957 levels
rs148119793	T	C	T	C	0.237172	-0.693313	0.0242499	0.00240253	0.13471	0.463512	0.052778	6.99728e-06	7335	Small cell lung cancer	GCST90200660	X-25957 levels
rs34690813	G	A	G	A	0.214855	0.0769774	0.0300382	0.0221963	0.64132	0.165239	0.0479204	7.33985e-06	7335	Small cell lung cancer	GCST90200660	X-25957 levels
rs412655	G	T	G	T	0.0774559	0.0243172	0.597026	0.504197	0.618973	0.0488979	0.0167993	4.01357e-06	7335	Small cell lung cancer	GCST90200660	X-25957 levels
rs4316481	T	C	T	C	0.0798184	-0.0652558	0.69247	0.70524	0.221689	0.0533987	0.0175637	5.50636e-06	7335	Small cell lung cancer	GCST90200660	X-25957 levels
rs56032998	A	C	A	C	0.266359	-0.209391	0.0202075	0.0154307	0.27278	0.190931	0.0584485	5.18492e-06	7335	Small cell lung cancer	GCST90200660	X-25957 levels
rs62093218	T	G	T	G	-0.193577	0.370168	0.0428435	0.0122553	0.0952511	0.221879	0.0404112	1.66617e-06	7335	Small cell lung cancer	GCST90200660	X-25957 levels
rs6711653	A	G	A	G	-0.104454	-0.0359306	0.151	0.166991	0.585379	0.065862	0.0233686	7.82839e-06	7335	Small cell lung cancer	GCST90200660	X-25957 levels
rs720475	A	G	A	G	0.0960914	-0.00999567	0.255018	0.253924	0.85806	0.0558904	0.0187752	3.08778e-07	7335	Small cell lung cancer	GCST90200660	X-25957 levels
rs72779326	T	A	T	A	0.137046	0.0905603	0.102097	0.140137	0.203364	0.0711937	0.0281377	1.11284e-06	7335	Small cell lung cancer	GCST90200660	X-25957 levels
rs7734548	G	T	G	T	0.170414	0.0873229	0.048168	0.0300702	0.544608	0.144131	0.0384119	9.1437e-06	7335	Small cell lung cancer	GCST90200660	X-25957 levels
rs10042017	T	A	T	A	0.105087	0.038668	0.197951	0.187453	0.534987	0.0623263	0.021329	8.35116e-07	6620	Small cell lung cancer	GCST90200141	Ethyl alpha-glucopyranoside levels
rs10224999	A	C	A	C	0.0834602	0.0323734	0.669749	0.668442	0.533081	0.0519379	0.0184293	5.93598e-06	6620	Small cell lung cancer	GCST90200141	Ethyl alpha-glucopyranoside levels
rs116923340	G	T	G	T	0.238806	-0.0363809	0.0275299	0.016815	0.845505	0.186705	0.0521886	4.74357e-06	6620	Small cell lung cancer	GCST90200141	Ethyl alpha-glucopyranoside levels
rs117092865	A	G	A	G	0.192002	-0.13549	0.0419957	0.0238103	0.397635	0.160182	0.0428732	7.52129e-06	6620	Small cell lung cancer	GCST90200141	Ethyl alpha-glucopyranoside levels
rs117314683	A	G	A	G	0.140305	-0.0074517	0.089012	0.0825197	0.932623	0.0881387	0.0300683	3.06815e-06	6620	Small cell lung cancer	GCST90200141	Ethyl alpha-glucopyranoside levels
rs12429969	C	T	C	T	-0.156364	0.14007	0.0769638	0.127674	0.060675	0.0746697	0.0319081	9.56096e-07	6620	Small cell lung cancer	GCST90200141	Ethyl alpha-glucopyranoside levels
rs12660664	A	G	A	G	-0.0834235	0.0565161	0.364552	0.292567	0.293097	0.0537556	0.0180563	3.83374e-06	6620	Small cell lung cancer	GCST90200141	Ethyl alpha-glucopyranoside levels
rs140190426	T	C	T	C	0.447875	-0.0771895	0.00735406	0.00132037	0.911735	0.696337	0.100443	8.23366e-06	6620	Small cell lung cancer	GCST90200141	Ethyl alpha-glucopyranoside levels
rs140618621	T	C	T	C	0.240676	-0.178945	0.0267315	0.0248932	0.253011	0.156548	0.0533156	6.35623e-06	6620	Small cell lung cancer	GCST90200141	Ethyl alpha-glucopyranoside levels
rs144094744	G	A	G	A	0.430093	-0.254398	0.010223	0.0101607	0.290208	0.240528	0.0863223	6.27984e-07	6620	Small cell lung cancer	GCST90200141	Ethyl alpha-glucopyranoside levels
rs144833888	T	G	T	G	-0.362815	-0.0362293	0.0112489	0.0183672	0.846591	0.18726	0.0807973	7.10784e-06	6620	Small cell lung cancer	GCST90200141	Ethyl alpha-glucopyranoside levels
rs145129354	A	G	A	G	0.35635	0.0972682	0.0113671	0.00359083	0.827614	0.446671	0.0794907	7.36275e-06	6620	Small cell lung cancer	GCST90200141	Ethyl alpha-glucopyranoside levels
rs148049960	C	T	C	T	-0.443703	-0.144904	0.00788237	0.0099259	0.540472	0.236732	0.097048	4.83102e-06	6620	Small cell lung cancer	GCST90200141	Ethyl alpha-glucopyranoside levels
rs17446308	C	T	C	T	-0.109562	0.0104607	0.178601	0.216977	0.858757	0.0587823	0.0233677	2.7507e-06	6620	Small cell lung cancer	GCST90200141	Ethyl alpha-glucopyranoside levels
rs1808919	A	G	A	G	0.0893625	-0.0392036	0.74732	0.761561	0.495129	0.0574686	0.0201714	9.41685e-06	6620	Small cell lung cancer	GCST90200141	Ethyl alpha-glucopyranoside levels
rs223661	A	G	A	G	-0.0777133	0.014818	0.462853	0.525578	0.761462	0.0488136	0.0172593	6.7101e-06	6620	Small cell lung cancer	GCST90200141	Ethyl alpha-glucopyranoside levels
rs2433640	G	A	G	A	0.089537	-0.0202796	0.380952	0.379565	0.687709	0.050451	0.0176783	4.08841e-07	6620	Small cell lung cancer	GCST90200141	Ethyl alpha-glucopyranoside levels
rs2621447	A	C	A	C	0.0783191	-0.120145	0.374309	0.337039	0.0201113	0.0516916	0.0177046	9.70436e-06	6620	Small cell lung cancer	GCST90200141	Ethyl alpha-glucopyranoside levels
rs34191913	G	T	G	T	0.131571	-0.112185	0.106327	0.0755063	0.219543	0.0913749	0.0278694	2.34711e-06	6620	Small cell lung cancer	GCST90200141	Ethyl alpha-glucopyranoside levels
rs35162819	A	G	A	G	-0.16434	-0.0840969	0.0631547	0.055176	0.423948	0.105175	0.0353724	3.38457e-06	6620	Small cell lung cancer	GCST90200141	Ethyl alpha-glucopyranoside levels
rs358241	G	A	G	A	-0.11363	0.00992328	0.855461	0.83943	0.884021	0.0680266	0.0249598	5.30038e-06	6620	Small cell lung cancer	GCST90200141	Ethyl alpha-glucopyranoside levels
rs4554693	T	C	T	C	-0.230948	0.11578	0.0337241	0.0654073	0.244377	0.0994576	0.0473881	1.09618e-06	6620	Small cell lung cancer	GCST90200141	Ethyl alpha-glucopyranoside levels
rs4759712	C	T	C	T	0.0767364	-0.00273549	0.499235	0.538203	0.955698	0.0492406	0.0171296	7.47284e-06	6620	Small cell lung cancer	GCST90200141	Ethyl alpha-glucopyranoside levels
rs57546471	G	T	G	T	0.0799549	-0.0396703	0.468214	0.3774	0.431977	0.0504832	0.0173557	4.08845e-06	6620	Small cell lung cancer	GCST90200141	Ethyl alpha-glucopyranoside levels
rs7423317	A	G	A	G	-0.153349	-0.0726606	0.929446	0.859585	0.306309	0.0710272	0.0336912	5.32338e-06	6620	Small cell lung cancer	GCST90200141	Ethyl alpha-glucopyranoside levels
rs74707563	C	T	C	T	-0.186641	-0.142179	0.043861	0.0393675	0.279011	0.131338	0.0420726	9.15789e-06	6620	Small cell lung cancer	GCST90200141	Ethyl alpha-glucopyranoside levels
rs7572513	C	T	C	T	0.0864458	0.0680582	0.357607	0.427826	0.168559	0.0494305	0.0179691	1.50318e-06	6620	Small cell lung cancer	GCST90200141	Ethyl alpha-glucopyranoside levels
rs7576413	T	C	T	C	-0.138203	0.194351	0.0941588	0.0753372	0.0363103	0.0928384	0.0294038	2.59936e-06	6620	Small cell lung cancer	GCST90200141	Ethyl alpha-glucopyranoside levels
rs79325776	G	A	G	A	0.271049	-0.122362	0.0218227	0.0267007	0.406082	0.14728	0.0587174	3.90907e-06	6620	Small cell lung cancer	GCST90200141	Ethyl alpha-glucopyranoside levels
rs10042053	C	T	C	T	0.122582	-0.109908	0.0980488	0.0678343	0.255556	0.0966681	0.025606	1.69107e-06	8211	Small cell lung cancer	GCST90199818	Mannitol/sorbitol levels
rs11132860	C	T	C	T	-0.122154	-0.0728106	0.915742	0.905922	0.381637	0.0832232	0.0275623	9.33907e-06	8211	Small cell lung cancer	GCST90199818	Mannitol/sorbitol levels
rs114444327	A	G	A	G	-0.129258	0.0694455	0.0881165	0.0957772	0.4	0.0825139	0.0272407	2.08487e-06	8211	Small cell lung cancer	GCST90199818	Mannitol/sorbitol levels
rs116869393	T	C	T	C	0.317434	-0.00597093	0.0117489	0.00341615	0.989578	0.457106	0.0715832	9.2296e-06	8211	Small cell lung cancer	GCST90199818	Mannitol/sorbitol levels
rs117787070	T	C	T	C	0.378007	-0.131148	0.010479	0.0237427	0.434649	0.167867	0.0750433	4.72422e-07	8211	Small cell lung cancer	GCST90199818	Mannitol/sorbitol levels
rs12708366	G	C	G	C	0.0706676	-0.0703684	0.633732	0.71562	0.192317	0.0539736	0.0159121	8.94962e-06	8211	Small cell lung cancer	GCST90199818	Mannitol/sorbitol levels
rs12964854	T	C	T	C	-0.0775924	-0.0746515	0.356042	0.255475	0.183804	0.0561655	0.0159804	1.20094e-06	8211	Small cell lung cancer	GCST90199818	Mannitol/sorbitol levels
rs138735359	T	C	T	C	0.286071	-0.0972144	0.0142683	0.0207088	0.56579	0.169285	0.0641674	8.26519e-06	8211	Small cell lung cancer	GCST90199818	Mannitol/sorbitol levels
rs140946796	G	T	G	T	0.373475	0.16245	0.00887176	0.00251733	0.739677	0.488896	0.0815528	4.65981e-06	8211	Small cell lung cancer	GCST90199818	Mannitol/sorbitol levels
rs142856666	T	A	T	A	-0.312433	-0.0575903	0.011997	0.00426793	0.871205	0.355215	0.0699531	7.95744e-06	8211	Small cell lung cancer	GCST90199818	Mannitol/sorbitol levels
rs146859896	T	C	T	C	0.257937	-0.420299	0.0182363	0.00828066	0.124602	0.273678	0.0574218	7.0571e-06	8211	Small cell lung cancer	GCST90199818	Mannitol/sorbitol levels
rs147183690	T	C	T	C	0.383411	0.0616743	0.00953545	0.00494697	0.856011	0.339889	0.0787028	1.10682e-06	8211	Small cell lung cancer	GCST90199818	Mannitol/sorbitol levels
rs17633438	C	A	C	A	-0.210261	-0.221224	0.0268227	0.018357	0.2511	0.192757	0.0468114	7.06671e-06	8211	Small cell lung cancer	GCST90199818	Mannitol/sorbitol levels
rs189592920	A	G	A	G	0.80715	0.0520347	0.00262804	0.0162182	0.788991	0.194433	0.149782	7.09224e-08	8211	Small cell lung cancer	GCST90199818	Mannitol/sorbitol levels
rs2182418	G	A	G	A	0.0732774	-0.0122811	0.349823	0.396174	0.8055	0.0498753	0.0160384	4.90331e-06	8211	Small cell lung cancer	GCST90199818	Mannitol/sorbitol levels
rs2581076	G	A	G	A	-0.102848	0.0424412	0.145289	0.143552	0.546967	0.0704639	0.0220057	2.95852e-06	8211	Small cell lung cancer	GCST90199818	Mannitol/sorbitol levels
rs28789219	C	T	C	T	0.115953	-0.0460738	0.119106	0.153586	0.496022	0.0676798	0.0236284	9.23094e-07	8211	Small cell lung cancer	GCST90199818	Mannitol/sorbitol levels
rs4923799	C	G	C	G	0.109447	-0.0627917	0.135528	0.140461	0.378638	0.071321	0.0234554	3.06845e-06	8211	Small cell lung cancer	GCST90199818	Mannitol/sorbitol levels
rs573787	C	G	C	G	0.0801253	0.0808019	0.727989	0.72036	0.138729	0.0545759	0.0178483	7.14804e-06	8211	Small cell lung cancer	GCST90199818	Mannitol/sorbitol levels
rs61856855	A	C	A	C	0.434197	-0.0439474	0.00720765	0.021617	0.804528	0.177572	0.0916534	2.16499e-06	8211	Small cell lung cancer	GCST90199818	Mannitol/sorbitol levels
rs6958030	C	T	C	T	0.078983	-0.0246215	0.290082	0.399936	0.625634	0.0504661	0.0173749	5.47264e-06	8211	Small cell lung cancer	GCST90199818	Mannitol/sorbitol levels
rs6970525	C	T	C	T	0.152219	-0.0525564	0.0513682	0.0479399	0.655013	0.117626	0.0343844	9.557e-06	8211	Small cell lung cancer	GCST90199818	Mannitol/sorbitol levels
rs7186512	C	A	C	A	-0.0991166	-0.0575558	0.844115	0.899168	0.482754	0.0820024	0.0215715	4.33187e-06	8211	Small cell lung cancer	GCST90199818	Mannitol/sorbitol levels
rs73104508	G	A	G	A	0.274802	0.0497076	0.0183492	0.00387249	0.891763	0.365298	0.0573527	1.65585e-06	8211	Small cell lung cancer	GCST90199818	Mannitol/sorbitol levels
rs73456129	G	A	G	A	0.138956	0.227452	0.064524	0.0639033	0.0240126	0.10078	0.0308141	6.49858e-06	8211	Small cell lung cancer	GCST90199818	Mannitol/sorbitol levels
rs7474686	G	A	G	A	-0.0933984	-0.0989188	0.202701	0.300773	0.0640265	0.053412	0.0191173	1.03148e-06	8211	Small cell lung cancer	GCST90199818	Mannitol/sorbitol levels
rs9456322	T	G	T	G	-0.107539	0.0927036	0.115985	0.0753945	0.314086	0.0920881	0.0239841	7.33378e-06	8211	Small cell lung cancer	GCST90199818	Mannitol/sorbitol levels
rs10042053	C	T	C	T	-0.117384	-0.109908	0.0985078	0.0678343	0.255556	0.0966681	0.0254453	3.96552e-06	8254	Small cell lung cancer	GCST90200950	Glucose to mannitol to sorbitol ratio
rs11030081	T	G	T	G	-0.209112	-0.0830025	0.0288602	0.0529339	0.452168	0.110404	0.0451578	3.64462e-06	8254	Small cell lung cancer	GCST90200950	Glucose to mannitol to sorbitol ratio
rs111335119	T	C	T	C	0.356471	-0.37975	0.00947177	0.00772137	0.162317	0.27177	0.0790264	6.45874e-06	8254	Small cell lung cancer	GCST90200950	Glucose to mannitol to sorbitol ratio
[truncated: 31,351 more rows]

## Sheet: ST3
Supplementary Table 3. MR results for the effect of metabolites on small cell lung cancer
Metabolites ID		MR analysis with inverse variance weighted method												MR analysis with the weighted median method								MR analysis with the weighted mode method								MR analysis with the MR-Egger method								MR analysis with the Simple mode method								MR-Egger intercept test
metabolites	ID	method	b	se	pval	lo_ci	up_ci	or	or_lci95	or_uci95	Q	Q_df	Q_pval	b.median	se.median	pval.median	lo_ci.median	up_ci.median	or.median	or_lci95.median	or_uci95.median	b.mode	se.mode	pval.mode	lo_ci.mode	up_ci.mode	or.mode	or_lci95.mode	or_uci95.mode	b.egger	se.egger	pval.egger	lo_ci.egger	up_ci.egger	or.egger	or_lci95.egger	or_uci95.egger	b.simple	se.simple	pval.simple	lo_ci.simple	up_ci.simple	or.simple	or_lci95.simple	or_uci95.simple	egger_intercept	se.egger_intercept	pval.egger_intercept
Carnitine levels	GCST90199621	Inverse variance weighted	0.0598405	0.0973854	0.538905	-0.131035	0.250716	1.06167	0.877187	1.28494	17.5323	24	0.82509	0.0694711	0.140304	0.620496	-0.205525	0.344467	1.07194	0.81422	1.41124	0.0601501	0.133444	0.656215	-0.2014	0.3217	1.062	0.817585	1.37947	0.102473	0.163003	0.535767	-0.217013	0.421959	1.10791	0.80492	1.52495	-0.161106	0.275745	0.564498	-0.701566	0.379354	0.851202	0.495808	1.46134	-0.00870016	0.0266751	0.747258
Benzoate levels	GCST90199622	Inverse variance weighted	0.016613	0.101828	0.870402	-0.182971	0.216197	1.01675	0.832793	1.24135	22.2858	17	0.173975	0.0356068	0.119686	0.766084	-0.198979	0.270192	1.03625	0.819567	1.31022	0.0265791	0.102071	0.797684	-0.17348	0.226638	1.02694	0.840734	1.25438	0.0923551	0.135017	0.503747	-0.172279	0.356989	1.09675	0.841744	1.42902	-0.170848	0.310315	0.589096	-0.779066	0.43737	0.84295	0.458835	1.54863	-0.0330386	0.0382828	0.400882
Maltotriose levels	GCST90199623	Inverse variance weighted	0.308726	0.121492	0.0110498	0.0706015	0.54685	1.36169	1.07315	1.7278	30.2972	22	0.111418	0.354859	0.154334	0.0214882	0.0523647	0.657354	1.42598	1.05376	1.92968	0.352556	0.224639	0.130819	-0.0877366	0.792848	1.4227	0.916002	2.20968	0.456626	0.256351	0.0893416	-0.0458222	0.959074	1.57874	0.955212	2.60928	0.533055	0.262073	0.054185	0.0193913	1.04672	1.70413	1.01958	2.84829	-0.0255951	0.0389146	0.51786
Hippurate levels	GCST90199624	Inverse variance weighted	0.209924	0.191507	0.273005	-0.16543	0.585277	1.23358	0.847529	1.79549	25.0332	17	0.0939694	0.0719556	0.233898	0.758359	-0.386485	0.530397	1.07461	0.679441	1.69961	0.0522911	0.288512	0.858319	-0.513192	0.617774	1.05368	0.598582	1.85479	0.0540324	0.411228	0.897103	-0.751974	0.860039	1.05552	0.471435	2.36325	-0.104291	0.347509	0.767731	-0.785409	0.576827	0.900963	0.455933	1.78038	0.020312	0.0470852	0.671943
Methionine sulfoxide levels	GCST90199625	Inverse variance weighted	0.0876292	0.129298	0.497942	-0.165795	0.341053	1.09158	0.84722	1.40643	18.8289	24	0.761054	0.110617	0.179494	0.537716	-0.241191	0.462425	1.11697	0.785691	1.58792	0.084972	0.304037	0.782272	-0.510941	0.680884	1.08869	0.599931	1.97562	0.0745472	0.279752	0.792247	-0.473767	0.622861	1.0774	0.622653	1.86425	0.0778447	0.332983	0.817138	-0.574802	0.730491	1.08095	0.562816	2.0761	0.00183615	0.0348196	0.9584
Xanthurenate levels	GCST90199626	Inverse variance weighted	-0.147112	0.156166	0.346179	-0.453198	0.158973	0.863197	0.635593	1.17231	38.1583	24	0.0333997	-0.116672	0.195688	0.551034	-0.500221	0.266878	0.889877	0.606397	1.30588	-0.0369416	0.412938	0.929458	-0.846299	0.772416	0.963732	0.429	2.16499	-0.273306	0.399537	0.500774	-1.0564	0.509786	0.76086	0.347706	1.66493	-0.0593456	0.338955	0.862482	-0.723698	0.605006	0.942381	0.484956	1.83126	0.0172476	0.0500895	0.733723
N-alpha-acetylornithine levels	GCST90199627	Inverse variance weighted	0.0770562	0.155972	0.62128	-0.228649	0.382762	1.0801	0.795607	1.46633	38.8022	20	0.0070552	0.126552	0.187196	0.499015	-0.240351	0.493455	1.13491	0.786351	1.63797	-0.20257	0.331003	0.54744	-0.851336	0.446196	0.816629	0.426844	1.56236	0.158336	0.335883	0.642721	-0.499994	0.816666	1.17156	0.606534	2.26294	0.592892	0.394304	0.148301	-0.179943	1.36573	1.80921	0.835318	3.91857	-0.0166417	0.0604992	0.786229
3-methylhistidine levels	GCST90199628	Inverse variance weighted	-0.0606136	0.135906	0.6556	-0.32699	0.205763	0.941187	0.721091	1.22846	29.9061	27	0.31839	0.10925	0.194031	0.573397	-0.271051	0.489552	1.11544	0.762578	1.63158	0.0990304	0.231601	0.672341	-0.354908	0.552969	1.1041	0.701238	1.73841	-0.100347	0.282209	0.725025	-0.653478	0.452783	0.904523	0.520233	1.57268	0.0780596	0.311708	0.804154	-0.532888	0.689008	1.08119	0.586907	1.99174	0.00547718	0.0339003	0.872896
Glycerophosphorylcholine (GPC) levels	GCST90199629	Inverse variance weighted	-0.153313	0.116735	0.189067	-0.382113	0.0754872	0.857861	0.682418	1.07841	23.7904	31	0.819003	-0.0272821	0.16374	0.86767	-0.348213	0.293648	0.973087	0.705949	1.34131	0.00242255	0.28001	0.993152	-0.546396	0.551241	1.00243	0.579033	1.73541	-0.232919	0.244511	0.34841	-0.712161	0.246323	0.792218	0.490583	1.27931	-0.0471915	0.30761	0.879067	-0.650107	0.555724	0.953905	0.52199	1.7432	0.0114051	0.0307809	0.713595
Phenylacetate levels	GCST90199630	Inverse variance weighted	0.0965018	0.110519	0.382572	-0.120116	0.31312	1.10131	0.886818	1.36768	21.8713	25	0.643165	0.164493	0.181513	0.364813	-0.191272	0.520258	1.17879	0.825908	1.68246	0.231151	0.236187	0.337115	-0.231775	0.694078	1.26005	0.793124	2.00186	0.141973	0.195652	0.475078	-0.241506	0.525451	1.15254	0.785444	1.69122	-0.368373	0.33474	0.281609	-1.02446	0.287717	0.691859	0.358989	1.33338	-0.008811	0.0312842	0.780631
3-methyl-2-oxovalerate levels	GCST90199631	Inverse variance weighted	0.270673	0.190037	0.154354	-0.101799	0.643145	1.31085	0.903211	1.90246	14.5932	16	0.554611	0.311553	0.276603	0.260016	-0.23059	0.853696	1.36554	0.794065	2.34831	0.483993	0.438575	0.286107	-0.375614	1.3436	1.62254	0.686867	3.83281	0.984447	0.475571	0.0561254	0.0523286	1.91657	2.67633	1.05372	6.79757	0.538569	0.460867	0.259682	-0.36473	1.44187	1.71355	0.694384	4.22859	-0.0946388	0.0578024	0.122375
Tartarate levels	GCST90199632	Inverse variance weighted	-0.0962658	0.139188	0.489175	-0.369075	0.176544	0.908223	0.691373	1.19309	24.1132	21	0.287606	-0.0603286	0.195548	0.757694	-0.443602	0.322945	0.941455	0.641721	1.38119	-0.121119	0.316998	0.70624	-0.742434	0.500196	0.885929	0.475954	1.64904	-0.0513679	0.269043	0.850507	-0.578692	0.475957	0.949929	0.560631	1.60955	-0.0181506	0.38407	0.962754	-0.770927	0.734626	0.982013	0.462584	2.0847	-0.0075108	0.0381769	0.846019
Suberate (C8-DC) levels	GCST90199633	Inverse variance weighted	0.0768669	0.0937931	0.412481	-0.106968	0.260701	1.0799	0.898555	1.29784	25.7668	26	0.47598	0.0665456	0.142925	0.641503	-0.213587	0.346679	1.06881	0.807682	1.41436	0.100151	0.13196	0.454708	-0.158491	0.358793	1.10534	0.853431	1.4316	0.140501	0.15604	0.376493	-0.165338	0.446339	1.15085	0.847607	1.56258	0.265475	0.252211	0.302213	-0.228858	0.759808	1.30405	0.795441	2.13787	-0.0142908	0.0278479	0.612335
5-hydroxylysine levels	GCST90199634	Inverse variance weighted	0.210734	0.105619	0.0460175	0.00372124	0.417747	1.23458	1.00373	1.51854	36.2983	28	0.135157	0.152272	0.144268	0.291206	-0.130493	0.435037	1.16448	0.877662	1.54502	0.132586	0.137415	0.342877	-0.136748	0.40192	1.14178	0.87219	1.49469	0.07596	0.158958	0.636596	-0.235599	0.387519	1.07892	0.790098	1.47332	0.217912	0.224037	0.33905	-0.2212	0.657023	1.24348	0.801556	1.92904	0.03161	0.0279702	0.268361
3-phenylpropionate hydrocinnamate levels	GCST90199635	Inverse variance weighted	-0.241178	0.101824	0.017857	-0.440754	-0.0416023	0.785702	0.643551	0.959251	17.9929	26	0.87603	-0.258246	0.140989	0.0669999	-0.534584	0.0180924	0.772405	0.585913	1.01826	-0.304904	0.172672	0.0891718	-0.64334	0.0335329	0.737194	0.525534	1.0341	-0.36901	0.174713	0.0448417	-0.711448	-0.026572	0.691418	0.490933	0.973778	-0.264697	0.219484	0.23868	-0.694887	0.165492	0.767438	0.499131	1.17997	0.0277145	0.0307805	0.376504
Kynurenine levels	GCST90199636	Inverse variance weighted	-0.035798	0.116429	0.758489	-0.263999	0.192403	0.964835	0.767974	1.21216	20.3502	24	0.676695	0.0719015	0.172342	0.67653	-0.265889	0.409692	1.07455	0.766524	1.50635	0.0891238	0.252699	0.727401	-0.406166	0.584414	1.09322	0.6662	1.79394	0.399619	0.351415	0.267175	-0.289154	1.08839	1.49126	0.748897	2.9695	0.0411564	0.324978	0.900278	-0.595801	0.678113	1.04202	0.551121	1.97016	-0.0547969	0.0417274	0.202063
N-acetylglutamate levels	GCST90199637	Inverse variance weighted	-0.215488	0.188597	0.253212	-0.585138	0.154162	0.806148	0.557029	1.16668	27.9137	19	0.0851029	-0.124237	0.24546	0.612757	-0.605338	0.356863	0.88317	0.54589	1.42884	0.442947	0.503114	0.389637	-0.543156	1.42905	1.55729	0.580912	4.17473	-0.191333	0.499055	0.705921	-1.16948	0.786815	0.825858	0.310528	2.19639	0.432743	0.54831	0.439715	-0.641944	1.50743	1.54148	0.526268	4.51511	-0.00287143	0.0546724	0.958692
Glycerol 3-phosphate levels	GCST90199638	Inverse variance weighted	0.0968531	0.102359	0.344043	-0.103771	0.297477	1.1017	0.901432	1.34646	29.6147	30	0.485505	-0.0371634	0.152027	0.80688	-0.335136	0.260809	0.963519	0.715241	1.29798	-0.0934043	0.168852	0.584244	-0.424354	0.237545	0.910825	0.654192	1.26813	0.0543341	0.178512	0.763018	-0.29555	0.404218	1.05584	0.744122	1.49813	0.21344	0.283686	0.457686	-0.342585	0.769465	1.23793	0.709933	2.15861	0.00847147	0.0290087	0.772341
Imidazole lactate levels	GCST90199639	Inverse variance weighted	0.0305634	0.072121	0.671727	-0.110794	0.171921	1.03104	0.895123	1.18758	26.8839	27	0.470074	0.00582757	0.104047	0.955335	-0.198105	0.20976	1.00584	0.820284	1.23338	-0.055761	0.0993141	0.579114	-0.250417	0.138895	0.945765	0.778476	1.149	-0.0745055	0.118521	0.535078	-0.306807	0.157796	0.928202	0.735793	1.17093	-0.00610661	0.198571	0.975693	-0.395306	0.383093	0.993912	0.673474	1.46681	0.0263201	0.0235604	0.274154
4-guanidinobutanoate levels	GCST90199640	Inverse variance weighted	-0.102452	0.106541	0.33624	-0.311272	0.106368	0.902622	0.732515	1.11223	24.5287	18	0.138458	-0.22082	0.112033	0.0487195	-0.440404	-0.00123665	0.801861	0.643776	0.998764	-0.210519	0.11048	0.0728177	-0.42706	0.0060229	0.810164	0.652424	1.00604	-0.349445	0.148941	0.031348	-0.641369	-0.0575216	0.705079	0.526571	0.944101	-0.237597	0.29933	0.437673	-0.824284	0.34909	0.78852	0.438549	1.41778	0.0652295	0.0298752	0.0433144
Glucuronate levels	GCST90199641	Inverse variance weighted	-0.13767	0.164566	0.402838	-0.460219	0.184879	0.871386	0.631145	1.20307	10.3003	14	0.739915	0.00774686	0.227849	0.972877	-0.438838	0.454331	1.00778	0.644785	1.57512	0.00172783	0.262807	0.994847	-0.513374	0.51683	1.00173	0.598473	1.6767	-0.047718	0.333241	0.888333	-0.70087	0.605434	0.953403	0.496153	1.83205	0.0268585	0.355406	0.940829	-0.669737	0.723454	1.02722	0.511843	2.06154	-0.0135653	0.0436994	0.76116
Ribitol levels	GCST90199642	Inverse variance weighted	0.00701045	0.0790139	0.929301	-0.147857	0.161878	1.00704	0.862555	1.17572	43.8436	33	0.0982494	-0.112608	0.103889	0.2784	-0.316231	0.0910155	0.893501	0.728891	1.09529	-0.0215987	0.0914456	0.814744	-0.200832	0.157635	0.978633	0.81805	1.17074	-0.0165225	0.11069	0.882279	-0.233476	0.200431	0.983613	0.791777	1.22193	-0.171319	0.229598	0.460847	-0.621331	0.278692	0.842553	0.537229	1.3214	0.00720817	0.0233937	0.759985
Glycodeoxycholate levels	GCST90199643	Inverse variance weighted	0.107812	0.141754	0.446922	-0.170025	0.385649	1.11384	0.843643	1.47057	12.5447	19	0.861043	0.0569046	0.19541	0.770894	-0.326099	0.439908	1.05855	0.721734	1.55256	0.0137658	0.316105	0.965719	-0.6058	0.633332	1.01386	0.545638	1.88388	0.187014	0.317534	0.563209	-0.435353	0.809381	1.20564	0.647036	2.24652	0.0279362	0.339458	0.935272	-0.637401	0.693274	1.02833	0.528664	2.00025	-0.0104483	0.0374829	0.783616
Theobromine levels	GCST90199644	Inverse variance weighted	-0.0737459	0.163936	0.652822	-0.395061	0.247569	0.928908	0.673639	1.28091	38.2726	25	0.0435031	0.0647872	0.207383	0.754734	-0.341684	0.471258	1.06693	0.710573	1.60201	0.180553	0.379893	0.638718	-0.564037	0.925143	1.19788	0.568908	2.52223	-0.180097	0.470558	0.705288	-1.10239	0.742197	0.835189	0.332076	2.10054	0.24154	0.375073	0.525453	-0.493604	0.976683	1.27321	0.610423	2.65563	0.0113102	0.0467807	0.811012
Quinate levels	GCST90199645	Inverse variance weighted	0.112028	0.100922	0.266982	-0.08578	0.309836	1.11854	0.917796	1.3632	18.5245	19	0.487697	0.153413	0.144178	0.287306	-0.129177	0.436002	1.16581	0.878819	1.54651	0.211137	0.135296	0.135131	-0.0540433	0.476318	1.23508	0.947391	1.61014	0.251671	0.140245	0.0895453	-0.0232095	0.526552	1.28617	0.977058	1.69308	0.0942	0.307125	0.762396	-0.507765	0.696165	1.09878	0.601839	2.00604	-0.0451109	0.0314589	0.168727
Gentisate levels	GCST90199646	Inverse variance weighted	-0.151092	0.127916	0.237533	-0.401808	0.0996242	0.859769	0.66911	1.10476	19.8838	27	0.835599	-0.0284201	0.179569	0.874245	-0.380375	0.323534	0.97198	0.683605	1.382	0.202303	0.299185	0.504679	-0.3841	0.788705	1.22422	0.681063	2.20055	-0.19834	0.242329	0.420525	-0.673305	0.276625	0.820091	0.51002	1.31867	0.236715	0.341997	0.49475	-0.433599	0.907029	1.26708	0.648172	2.47695	0.00747589	0.0325654	0.820226
Theophylline levels	GCST90199647	Inverse variance weighted	-0.191303	0.133488	0.151826	-0.45294	0.0703335	0.825882	0.635757	1.07287	16.1222	24	0.883615	-0.186339	0.185326	0.314673	-0.549579	0.1769	0.829992	0.577193	1.19351	-0.221022	0.265482	0.413318	-0.741367	0.299323	0.801699	0.476462	1.34895	0.11476	0.292451	0.69837	-0.458444	0.687964	1.1216	0.632266	1.98966	-0.221022	0.303287	0.473204	-0.815465	0.373421	0.801699	0.442433	1.4527	-0.0435761	0.0370476	0.251538
1,5-anhydroglucitol (1,5-ag) levels	GCST90199648	Inverse variance weighted	0.0523639	0.0918594	0.568648	-0.12768	0.232408	1.05376	0.880135	1.26163	29.4042	30	0.496444	0.140553	0.139158	0.312482	-0.132196	0.413302	1.15091	0.876169	1.5118	0.113002	0.160136	0.485842	-0.200865	0.426869	1.11963	0.818023	1.53245	-0.0033742	0.152685	0.98252	-0.302636	0.295888	0.996631	0.738868	1.34432	0.158268	0.243003	0.51981	-0.318017	0.634554	1.17148	0.72759	1.88618	0.0108511	0.0236984	0.650449
1-stearoyl-2-arachidonoyl-GPI (18:0/20:4) levels	GCST90199649	Inverse variance weighted	-0.00328477	0.118738	0.97793	-0.236011	0.229441	0.996721	0.789772	1.2579	28.2379	22	0.167931	0.0779853	0.149971	0.603061	-0.215957	0.371928	1.08111	0.80577	1.45053	0.176339	0.160566	0.283979	-0.138371	0.491048	1.19284	0.870775	1.63403	0.118908	0.266103	0.659557	-0.402653	0.640469	1.12627	0.668544	1.89737	-0.163091	0.31218	0.606595	-0.774965	0.448782	0.849514	0.46072	1.5664	-0.0210496	0.0408472	0.611708
Indolelactate levels	GCST90199650	Inverse variance weighted	0.173295	0.131867	0.188792	-0.0851647	0.431754	1.18922	0.918361	1.53996	25.0474	26	0.516295	-0.0142408	0.195875	0.942042	-0.398155	0.369673	0.98586	0.671558	1.44726	-0.0925236	0.262465	0.727291	-0.606955	0.421908	0.911628	0.545008	1.52487	0.218469	0.288826	0.456476	-0.347629	0.784567	1.24417	0.706361	2.19146	-0.112856	0.3447	0.745985	-0.788468	0.562756	0.893279	0.454541	1.7555	-0.00570256	0.032435	0.861856
Docosahexaenoate DHA; 22:6n3 levels	GCST90199651	Inverse variance weighted	-0.10031	0.13676	0.46327	-0.368359	0.167739	0.904557	0.691869	1.18263	15.2054	20	0.764534	-0.0220463	0.220952	0.92052	-0.455112	0.411019	0.978195	0.634377	1.50835	0.0231317	0.233962	0.922226	-0.435433	0.481697	1.0234	0.646984	1.61882	0.108725	0.246108	0.663637	-0.373647	0.591098	1.11486	0.68822	1.80597	0.0816505	0.31937	0.800824	-0.544315	0.707616	1.08508	0.580239	2.02915	-0.02921	0.0285919	0.319796
1-stearoyl-2-oleoyl-GPS (18:0/18:1) levels	GCST90199652	Inverse variance weighted	-0.108392	0.146446	0.459211	-0.395426	0.178643	0.897276	0.673393	1.19559	17.6729	19	0.544375	-0.284981	0.202777	0.159904	-0.682424	0.112461	0.752028	0.505391	1.11903	-0.292925	0.255311	0.26549	-0.793335	0.207485	0.746078	0.452334	1.23058	-0.404616	0.395738	0.320122	-1.18026	0.371032	0.667233	0.307198	1.44923	-0.221137	0.323121	0.501999	-0.854453	0.412179	0.801607	0.425516	1.51011	0.0427375	0.0530416	0.430912
1-myristoyl-2-palmitoyl-gpc (14:0/16:0) levels	GCST90199653	Inverse variance weighted	0.0493764	0.203057	0.807878	-0.348616	0.447369	1.05062	0.705664	1.56419	21.3785	15	0.125165	-0.00498078	0.258478	0.984626	-0.511598	0.501636	0.995032	0.599537	1.65142	-0.0998945	0.343132	0.774942	-0.772434	0.572644	0.904933	0.461888	1.77295	-0.0402732	0.481644	0.934546	-0.984296	0.90375	0.960527	0.373702	2.46884	0.0270205	0.441891	0.952049	-0.839086	0.893127	1.02739	0.432105	2.44276	0.0112161	0.0542376	0.839147
Paraxanthine levels	GCST90199654	Inverse variance weighted	-0.331601	0.121575	0.00638064	-0.569887	-0.0933146	0.717774	0.565589	0.910907	37.0887	32	0.245852	-0.291828	0.165771	0.0783344	-0.616739	0.0330823	0.746897	0.539701	1.03364	-0.253011	0.236052	0.291807	-0.715673	0.209651	0.776459	0.488863	1.23325	0.196553	0.248448	0.434884	-0.290405	0.683511	1.2172	0.747961	1.98082	-0.301288	0.278131	0.286789	-0.846425	0.24385	0.739865	0.428946	1.27615	-0.0700028	0.0292924	0.0231237
4-methyl-2-oxopentanoate levels	GCST90199655	Inverse variance weighted	-0.171013	0.197884	0.387473	-0.558865	0.216839	0.842811	0.571858	1.24214	7.22735	11	0.780385	-0.135211	0.264228	0.608846	-0.653097	0.382675	0.873532	0.520432	1.4662	-0.0963727	0.356147	0.79171	-0.794422	0.601676	0.908126	0.451842	1.82518	-0.51962	0.634325	0.431779	-1.7629	0.723657	0.594747	0.171547	2.06196	-0.0412678	0.39612	0.918902	-0.817663	0.735128	0.959572	0.441462	2.08575	0.0392744	0.0678973	0.575763
3-indoxyl sulfate levels	GCST90199656	Inverse variance weighted	-0.101724	0.205321	0.620292	-0.504153	0.300706	0.903279	0.604017	1.35081	41.2487	20	0.00346062	0.237722	0.222359	0.285029	-0.198102	0.673545	1.26836	0.820286	1.96118	0.232796	0.292907	0.436074	-0.341303	0.806894	1.26212	0.710844	2.24094	-0.0490612	0.394529	0.902341	-0.822339	0.724217	0.952123	0.439403	2.06311	0.307591	0.368722	0.414017	-0.415105	1.03029	1.36014	0.660271	2.80187	-0.00711879	0.045105	0.876258
Sphingosine 1-phosphate levels	GCST90199657	Inverse variance weighted	-0.0905124	0.142142	0.524271	-0.36911	0.188085	0.913463	0.691349	1.20694	16.6563	16	0.408165	-0.0080479	0.211108	0.96959	-0.42182	0.405724	0.991984	0.655852	1.50039	-0.0211895	0.207521	0.91994	-0.42793	0.385551	0.979033	0.651857	1.47042	-0.0848132	0.254714	0.743762	-0.584053	0.414427	0.918684	0.557634	1.5135	0.00122222	0.317003	0.996971	-0.620103	0.622547	1.00122	0.537889	1.86367	-0.000862091	0.0314866	0.978518
Alpha-hydroxyisocaproate levels	GCST90199658	Inverse variance weighted	-0.0500924	0.146977	0.733241	-0.338168	0.237983	0.951142	0.713076	1.26869	16.6888	21	0.72979	-0.0664695	0.201834	0.741908	-0.462064	0.329125	0.935691	0.629982	1.38975	-0.0921467	0.407768	0.823403	-0.891372	0.707079	0.911971	0.410093	2.02806	0.005686	0.348146	0.987131	-0.676679	0.688051	1.0057	0.508302	1.98983	-0.0758527	0.426583	0.860573	-0.911955	0.76025	0.926953	0.401738	2.13881	-0.00626387	0.0354416	0.861492
1-stearoyl-GPI (18:0) levels	GCST90199659	Inverse variance weighted	-0.108029	0.163171	0.507932	-0.427844	0.211786	0.897601	0.651913	1.23588	14.5813	17	0.625611	-0.0734877	0.223748	0.74258	-0.512035	0.365059	0.929148	0.599275	1.4406	-0.0534212	0.33201	0.874067	-0.70416	0.597318	0.947981	0.494524	1.81724	0.0848176	0.439961	0.849554	-0.777506	0.947141	1.08852	0.459551	2.57833	-0.0635181	0.339441	0.853777	-0.728822	0.601786	0.938457	0.482477	1.82538	-0.0222015	0.0470383	0.643308
1,2-dipalmitoyl-gpc (16:0/16:0) levels	GCST90199660	Inverse variance weighted	-0.0254981	0.0984817	0.795703	-0.218522	0.167526	0.974824	0.803706	1.18238	31.2961	26	0.217426	0.139231	0.146995	0.343547	-0.148879	0.427341	1.14939	0.861673	1.53318	0.115405	0.192536	0.554099	-0.261966	0.492775	1.12233	0.769537	1.63685	-0.228296	0.171346	0.194757	-0.564133	0.107541	0.795889	0.568853	1.11354	0.185887	0.265893	0.490693	-0.335263	0.707038	1.20429	0.71515	2.02798	0.0344474	0.0240448	0.164348
Maleate levels	GCST90199661	Inverse variance weighted	0.328955	0.165325	0.0466184	0.0049185	0.652992	1.38952	1.00493	1.92128	27.7471	22	0.184213	0.457226	0.219567	0.037306	0.0268749	0.887578	1.57969	1.02724	2.42924	0.503492	0.340907	0.15387	-0.164687	1.17167	1.65449	0.84816	3.22738	0.253912	0.377634	0.508676	-0.486251	0.994075	1.28906	0.614927	2.70222	0.555024	0.39123	0.170009	-0.211787	1.32184	1.74198	0.809137	3.7503	0.0106184	0.0477836	0.826291
Isovalerate (i5:0) levels	GCST90199662	Inverse variance weighted	-0.268103	0.182497	0.141811	-0.625797	0.0895917	0.764829	0.534835	1.09373	21.3443	16	0.165654	-0.343618	0.232918	0.140139	-0.800138	0.112902	0.7092	0.449267	1.11952	-0.173629	0.33599	0.612387	-0.832169	0.484911	0.840609	0.435104	1.62403	0.290858	0.405594	0.484321	-0.504106	1.08582	1.33757	0.604045	2.96187	-0.411554	0.387696	0.304207	-1.17144	0.34833	0.66262	0.309921	1.4167	-0.086149	0.0563695	0.147251
4-acetylphenol sulfate levels	GCST90199663	Inverse variance weighted	0.187912	0.137706	0.172383	-0.0819921	0.457816	1.20673	0.921279	1.58062	22.9957	19	0.237533	0.254828	0.198076	0.198263	-0.133401	0.643058	1.29024	0.875114	1.90229	0.275295	0.259388	0.301848	-0.233106	0.783696	1.31692	0.79207	2.18955	0.333146	0.24813	0.196081	-0.153189	0.81948	1.39535	0.857968	2.26932	0.173866	0.336245	0.611066	-0.485174	0.832907	1.1899	0.61559	2.29999	-0.0228639	0.0322993	0.488088
Phenyllactate (pla) levels	GCST90199664	Inverse variance weighted	0.223542	0.118791	0.0598626	-0.00928895	0.456373	1.2505	0.990754	1.57834	24.1841	25	0.508758	0.233423	0.182809	0.201649	-0.124883	0.59173	1.26292	0.8826	1.80711	0.175084	0.227775	0.449289	-0.271355	0.621523	1.19135	0.762346	1.86176	0.174665	0.227558	0.450232	-0.271348	0.620678	1.19085	0.762351	1.86019	0.0918863	0.304278	0.765165	-0.504499	0.688272	1.09624	0.603808	1.99027	0.00680549	0.0269992	0.803139
N-acetylaspartate (naa) levels	GCST90199665	Inverse variance weighted	-0.0809076	0.111456	0.46789	-0.299361	0.137546	0.922279	0.741292	1.14745	22.0087	19	0.283822	-0.143607	0.157113	0.360699	-0.451548	0.164335	0.866228	0.636642	1.17861	-0.14961	0.135931	0.284804	-0.416034	0.116814	0.861044	0.659658	1.12391	-0.214859	0.160046	0.196127	-0.528549	0.0988313	0.806655	0.589459	1.10388	-0.110488	0.281841	0.699404	-0.662896	0.44192	0.895397	0.515357	1.55569	0.0311277	0.0269095	0.262495
Palmitoylcarnitine (C16) levels	GCST90199666	Inverse variance weighted	0.15552	0.126884	0.220317	-0.0931728	0.404213	1.16827	0.911036	1.49812	35.34	27	0.13046	0.326808	0.176725	0.0644229	-0.0195738	0.67319	1.38654	0.980617	1.96048	0.395829	0.204772	0.0637848	-0.005525	0.797183	1.48562	0.99449	2.21928	0.342367	0.268673	0.213835	-0.184233	0.868967	1.40828	0.831742	2.38445	0.346713	0.267503	0.205908	-0.177593	0.871018	1.41441	0.837283	2.38934	-0.0256151	0.032401	0.436349
Erythritol levels	GCST90199667	Inverse variance weighted	-0.00455296	0.0530649	0.931626	-0.10856	0.0994543	0.995457	0.897125	1.10457	13.9008	22	0.904961	-0.0117357	0.0812432	0.885144	-0.170972	0.147501	0.988333	0.842845	1.15893	0.0108927	0.0639941	0.866397	-0.114536	0.136321	1.01095	0.89178	1.14605	0.0271678	0.0617403	0.664408	-0.0938431	0.148179	1.02754	0.910426	1.15972	-0.0415873	0.191085	0.829717	-0.416113	0.332939	0.959266	0.659606	1.39506	-0.0196289	0.0195289	0.326279
Hexanoylcarnitine levels	GCST90199668	Inverse variance weighted	-0.0537484	0.0935496	0.5656	-0.237106	0.129609	0.947671	0.788908	1.13838	17.4273	21	0.684901	-0.137105	0.119021	0.249344	-0.370386	0.0961756	0.871878	0.690468	1.10095	-0.149105	0.119123	0.224444	-0.382585	0.0843749	0.861478	0.682096	1.08804	-0.205062	0.166006	0.231046	-0.530434	0.12031	0.814597	0.58835	1.12785	0.303005	0.278469	0.288878	-0.242795	0.848804	1.35392	0.784432	2.33685	0.0398294	0.0360978	0.282964
Acetylcarnitine (c2) levels	GCST90199669	Inverse variance weighted	0.408094	0.160498	0.0110006	0.0935188	0.722669	1.50395	1.09803	2.05992	19.5315	20	0.487561	0.279039	0.236943	0.238932	-0.18537	0.743447	1.32186	0.830797	2.10317	0.266503	0.243126	0.286036	-0.210023	0.743029	1.30539	0.810566	2.10229	0.53124	0.364747	0.161592	-0.183664	1.24614	1.70104	0.832216	3.47691	0.39233	0.348357	0.273402	-0.29045	1.07511	1.48043	0.747927	2.93031	-0.0191638	0.0508461	0.710426
Iminodiacetate (IDA) levels	GCST90199670	Inverse variance weighted	-0.258877	0.146894	0.0780116	-0.546789	0.0290348	0.771918	0.578805	1.02946	6.99754	16	0.973308	-0.378212	0.20057	0.0593375	-0.77133	0.0149055	0.685085	0.462398	1.01502	-0.380077	0.270667	0.179366	-0.910585	0.15043	0.683808	0.402289	1.16233	-0.412878	0.319091	0.215262	-1.0383	0.21254	0.661743	0.354058	1.23682	-0.213227	0.307558	0.498068	-0.81604	0.389586	0.807972	0.442179	1.47637	0.0219131	0.0403071	0.594667
Cysteine s-sulfate levels	GCST90199671	Inverse variance weighted	-0.203072	0.170909	0.23476	-0.538053	0.131909	0.81622	0.583884	1.14101	15.5389	15	0.41334	-0.0704421	0.239043	0.768236	-0.538967	0.398083	0.931982	0.58335	1.48897	-0.220495	0.34589	0.533428	-0.898439	0.457449	0.802122	0.407205	1.58004	-0.657867	0.347874	0.0794847	-1.3397	0.0239662	0.517955	0.261924	1.02426	-0.0741567	0.390085	0.851777	-0.838724	0.690411	0.928526	0.432262	1.99453	0.0682649	0.04573	0.157685
Oxalate (ethanedioate) levels	GCST90199672	Inverse variance weighted	-0.0181862	0.130871	0.88948	-0.274694	0.238321	0.981978	0.759805	1.26912	30.0269	23	0.14863	0.197207	0.182726	0.280475	-0.160935	0.555349	1.218	0.851347	1.74255	0.187235	0.18614	0.324939	-0.1776	0.552069	1.20591	0.837277	1.73684	0.277259	0.209088	0.198431	-0.132554	0.687073	1.31951	0.875855	1.98789	0.0975173	0.291023	0.740598	-0.472887	0.667922	1.10243	0.6232	1.95018	-0.0525665	0.0297894	0.0915109
DHEAS levels	GCST90199673	Inverse variance weighted	0.00839301	0.102111	0.934492	-0.191745	0.208531	1.00843	0.825518	1.23187	36.2929	43	0.75545	0.153583	0.156478	0.326346	-0.153114	0.460281	1.16601	0.858032	1.58452	0.270253	0.176576	0.133212	-0.0758355	0.616341	1.3103	0.926969	1.85214	0.372057	0.182713	0.0480585	0.01394	0.730173	1.45072	1.01404	2.07544	-0.111209	0.330784	0.738357	-0.759547	0.537128	0.894752	0.467878	1.71109	-0.0501254	0.0208842	0.020898
3-hydroxymyristate levels	GCST90199674	Inverse variance weighted	0.362782	0.171511	0.0344119	0.0266205	0.698943	1.43732	1.02698	2.01162	15.1252	19	0.714607	0.36289	0.234981	0.122507	-0.097673	0.823452	1.43748	0.906945	2.27835	0.51971	0.410821	0.221148	-0.285498	1.32492	1.68154	0.75164	3.76188	0.184832	0.406472	0.654745	-0.611852	0.981517	1.20302	0.542345	2.6685	0.599083	0.401633	0.152217	-0.188118	1.38628	1.82045	0.828517	3.99996	0.0202104	0.0418537	0.635
Homoarginine levels	GCST90199675	Inverse variance weighted	-0.0379667	0.0903971	0.674487	-0.215145	0.139212	0.962745	0.806424	1.14937	21.315	28	0.811975	0.000560066	0.121272	0.996315	-0.237133	0.238253	1.00056	0.788887	1.26903	-0.00941426	0.114957	0.935314	-0.23473	0.215902	0.99063	0.790784	1.24098	0.0838667	0.164057	0.613363	-0.237685	0.405418	1.08748	0.788451	1.49993	0.108531	0.233637	0.645861	-0.349398	0.566461	1.11464	0.705112	1.76202	-0.0237585	0.0266977	0.381375
1-oleoylglycerol (18:1) levels	GCST90199676	Inverse variance weighted	0.0556913	0.115498	0.629674	-0.170684	0.282067	1.05727	0.843088	1.32587	32.1365	29	0.313912	-0.0256064	0.157035	0.87047	-0.333395	0.282182	0.974719	0.716487	1.32602	-0.0440408	0.214193	0.83853	-0.463859	0.375777	0.956915	0.628852	1.45612	0.0692553	0.250185	0.783954	-0.421107	0.559618	1.07171	0.65632	1.75	-0.0653613	0.276721	0.814939	-0.607735	0.477013	0.936729	0.544583	1.61125	-0.00223548	0.0363995	0.951465
3-methyl-2-oxobutyrate levels	GCST90199677	Inverse variance weighted	-0.153057	0.129911	0.238732	-0.407683	0.10157	0.858081	0.665189	1.10691	15.7667	21	0.782611	-0.108879	0.183719	0.553422	-0.468969	0.25121	0.896839	0.625647	1.28558	0.138269	0.311151	0.661315	-0.471588	0.748125	1.14828	0.624011	2.11303	-0.0429141	0.307805	0.890513	-0.646212	0.560384	0.957994	0.524027	1.75134	0.0809369	0.369596	0.828774	-0.643472	0.805345	1.0843	0.525465	2.23747	-0.0165926	0.0420373	0.697234
Tartronate (hydroxymalonate) levels	GCST90199678	Inverse variance weighted	0.0771193	0.14883	0.604339	-0.214588	0.368826	1.08017	0.806874	1.44604	40.2949	18	0.00190261	0.159388	0.140913	0.258008	-0.116801	0.435576	1.17279	0.889762	1.54585	0.178351	0.136976	0.209311	-0.0901212	0.446823	1.19524	0.91382	1.56334	0.159768	0.199467	0.434199	-0.231188	0.550724	1.17324	0.79359	1.73451	0.417494	0.274525	0.145686	-0.120575	0.955562	1.51815	0.88641	2.60013	-0.0235803	0.0370671	0.533149
2,3-dihydroxypyridine levels	GCST90199679	Inverse variance weighted	0.00633377	0.146383	0.965488	-0.280577	0.293245	1.00635	0.755348	1.34077	20.2851	20	0.44023	0.122969	0.207826	0.554059	-0.284371	0.530308	1.13085	0.752488	1.69946	0.33566	0.355688	0.356588	-0.361488	1.03281	1.39886	0.696639	2.80894	0.0420119	0.493026	0.932984	-0.92432	1.00834	1.04291	0.396801	2.74106	0.397369	0.391676	0.322445	-0.370316	1.16505	1.4879	0.690516	3.20609	-0.00422617	0.0556256	0.940233
3-hydroxyoctanoate levels	GCST90199680	Inverse variance weighted	0.0188104	0.178615	0.916128	-0.331275	0.368896	1.01899	0.718008	1.44614	32.1605	19	0.0299783	0.0455138	0.22816	0.841885	-0.401679	0.492707	1.04657	0.669195	1.63674	0.150487	0.285545	0.604283	-0.409182	0.710155	1.1624	0.664193	2.03431	0.267131	0.34982	0.454985	-0.418517	0.952779	1.30621	0.658022	2.5929	0.654266	0.497063	0.203745	-0.319978	1.62851	1.92373	0.726165	5.09627	-0.0340141	0.0410779	0.418493
2-hydroxyoctanoate levels	GCST90199681	Inverse variance weighted	0.0206995	0.0956547	0.828677	-0.166784	0.208183	1.02092	0.846383	1.23144	22.1812	21	0.389135	-0.132759	0.148433	0.371105	-0.423687	0.158169	0.875676	0.654629	1.17136	-0.103595	0.150742	0.499457	-0.399049	0.191859	0.901591	0.670958	1.2115	-0.221904	0.143473	0.137624	-0.503111	0.0593038	0.800992	0.604646	1.0611	-0.0878649	0.289858	0.764773	-0.655987	0.480257	0.915885	0.51893	1.61649	0.0594305	0.0267477	0.0379923
Homocitrulline levels	GCST90199682	Inverse variance weighted	-0.032945	0.103738	0.750805	-0.236272	0.170382	0.967592	0.789566	1.18576	26.5143	28	0.5448	-0.0905164	0.153851	0.556306	-0.392065	0.211032	0.913459	0.67566	1.23495	-0.0551756	0.16892	0.746371	-0.386259	0.275908	0.946319	0.679595	1.31773	-0.303722	0.200348	0.141148	-0.696405	0.0889605	0.738066	0.498374	1.09304	0.0481702	0.240362	0.842611	-0.422939	0.51928	1.04935	0.655118	1.68082	0.0416327	0.0263531	0.125798
Indoleacetate levels	GCST90199683	Inverse variance weighted	0.169978	0.123457	0.168568	-0.071998	0.411954	1.18528	0.930533	1.50977	22.3933	28	0.762764	0.184718	0.17466	0.290244	-0.157615	0.527051	1.20288	0.854178	1.69393	0.543472	0.321608	0.102161	-0.08688	1.17382	1.72198	0.916787	3.23434	-0.275553	0.274127	0.323724	-0.812842	0.261736	0.759152	0.443595	1.29918	0.580131	0.331326	0.0909069	-0.0692676	1.22953	1.78627	0.933077	3.41962	0.0614106	0.0337359	0.0798114
1-linoleoylglycerol (18:2) levels	GCST90199684	Inverse variance weighted	0.121277	0.206118	0.556274	-0.282715	0.525268	1.12894	0.753735	1.69091	23.8495	17	0.123581	0.108167	0.25157	0.66722	-0.384911	0.601244	1.11423	0.680511	1.82439	0.175522	0.398373	0.665056	-0.605289	0.956333	1.19187	0.545917	2.60214	0.745541	0.47195	0.133739	-0.179482	1.67056	2.10758	0.835703	5.31516	0.20215	0.399396	0.619259	-0.580666	0.984967	1.22403	0.559525	2.67772	-0.0886847	0.060756	0.163732
2-linoleoylglycerol (18:2) levels	GCST90199685	Inverse variance weighted	0.0236526	0.132286	0.858095	-0.235628	0.282933	1.02393	0.790075	1.32702	13.232	21	0.900279	-0.0460838	0.180994	0.799021	-0.400832	0.308664	0.954962	0.669763	1.36161	-0.0847751	0.280444	0.765406	-0.634446	0.464895	0.918719	0.530229	1.59185	0.238764	0.327182	0.473997	-0.402512	0.880041	1.26968	0.668639	2.411	-0.0707459	0.280226	0.80314	-0.619989	0.478497	0.931699	0.53795	1.61365	-0.0336288	0.0467816	0.480551
Indolepropionate levels	GCST90199686	Inverse variance weighted	0.0421069	0.235648	0.858184	-0.419762	0.503976	1.04301	0.657203	1.65529	42.4807	16	0.000334424	0.205018	0.228211	0.368988	-0.242276	0.652312	1.22755	0.78484	1.91998	0.214651	0.242212	0.38863	-0.260085	0.689386	1.23943	0.770986	1.99249	0.201163	0.604996	0.74411	-0.984629	1.38696	1.22282	0.373578	4.00265	0.403734	0.359108	0.277483	-0.300118	1.10759	1.49741	0.740731	3.02704	-0.0224023	0.0780532	0.778028
Threonate levels	GCST90199687	Inverse variance weighted	0.106182	0.113285	0.348606	-0.115857	0.328221	1.11202	0.890602	1.3885	22.7107	24	0.536924	0.0646879	0.162021	0.689704	-0.252873	0.382249	1.06683	0.776566	1.46558	0.0474957	0.20906	0.822202	-0.362261	0.457253	1.04864	0.696101	1.57973	0.210977	0.212017	0.330045	-0.204576	0.626529	1.23488	0.814993	1.8711	0.341425	0.243741	0.17408	-0.136307	0.819158	1.40695	0.872575	2.26859	-0.0218916	0.0374377	0.56441
N-acetylglycine levels	GCST90199688	Inverse variance weighted	0.0538951	0.101055	0.59381	-0.144173	0.251964	1.05537	0.865738	1.28655	12.0375	22	0.956599	0.00297913	0.128991	0.981574	-0.249843	0.255801	1.00298	0.778923	1.2915	-0.00566505	0.12846	0.965223	-0.257447	0.246117	0.994351	0.773023	1.27905	0.0217007	0.1785	0.904393	-0.328159	0.37156	1.02194	0.720249	1.45	0.0823742	0.231644	0.725522	-0.371648	0.536396	1.08586	0.689597	1.70983	0.00601646	0.0274972	0.828917
Glycolithocholate levels	GCST90199689	Inverse variance weighted	0.0139984	0.115505	0.903539	-0.212392	0.240389	1.0141	0.808647	1.27174	11.9384	22	0.958638	-0.0226153	0.162858	0.889556	-0.341816	0.296585	0.977639	0.710479	1.34526	-0.0323138	0.198805	0.872364	-0.421971	0.357344	0.968203	0.655753	1.42953	-0.0876402	0.210489	0.681368	-0.500199	0.324919	0.91609	0.60641	1.38392	0.0188499	0.262996	0.943509	-0.496622	0.534321	1.01903	0.608583	1.70629	0.0175021	0.0303014	0.569675
EDTA levels	GCST90199690	Inverse variance weighted	0.0435117	0.1874	0.816394	-0.323793	0.410816	1.04447	0.7234	1.50805	15.8471	14	0.3228	-0.0811456	0.26885	0.762785	-0.608091	0.4458	0.922059	0.544389	1.56174	-0.389715	0.3803	0.32286	-1.1351	0.355673	0.67725	0.321389	1.42714	0.436918	0.397013	0.29107	-0.341228	1.21506	1.54793	0.710897	3.37051	-0.625547	0.490852	0.223266	-1.58762	0.336523	0.534969	0.204412	1.40007	-0.055892	0.0498536	0.282519
1-methylhistidine levels	GCST90199691	Inverse variance weighted	0.0497321	0.119423	0.677091	-0.184337	0.283801	1.05099	0.831656	1.32817	16.9876	28	0.948833	0.022603	0.167797	0.892846	-0.306279	0.351485	1.02286	0.736181	1.42118	-0.0235247	0.260628	0.928722	-0.534355	0.487306	0.97675	0.586047	1.62792	-0.150215	0.292063	0.611209	-0.722658	0.422228	0.860523	0.48546	1.52536	-0.0147989	0.28324	0.958702	-0.569949	0.540351	0.98531	0.565554	1.71661	0.0262075	0.0349347	0.459631
Citramalate levels	GCST90199692	Inverse variance weighted	-0.00378664	0.114883	0.973706	-0.228958	0.221384	0.996221	0.795362	1.2478	19.9901	23	0.64251	0.000251938	0.16322	0.998768	-0.319659	0.320162	1.00025	0.726397	1.37735	-0.156746	0.242142	0.523827	-0.631343	0.317852	0.854921	0.531877	1.37417	-0.161154	0.22007	0.471726	-0.592491	0.270184	0.851161	0.552948	1.31021	0.0990595	0.292025	0.737525	-0.47331	0.671429	1.10413	0.622937	1.95703	0.0268232	0.0319941	0.410835
3-hydroxydecanoate levels	GCST90199693	Inverse variance weighted	0.18008	0.143594	0.209809	-0.101364	0.461525	1.19731	0.903604	1.58649	8.4924	14	0.86213	0.396147	0.192111	0.0392008	0.0196092	0.772685	1.48609	1.0198	2.16557	0.475845	0.226882	0.0546032	0.0311554	0.920535	1.60937	1.03165	2.51063	0.470563	0.272114	0.107415	-0.0627808	1.00391	1.60089	0.939149	2.72892	0.382534	0.33636	0.274514	-0.276731	1.0418	1.46599	0.758258	2.83431	-0.0422498	0.033619	0.230965
1,3-dimethylurate levels	GCST90199694	Inverse variance weighted	-0.175559	0.124509	0.158538	-0.419598	0.0684794	0.838988	0.657311	1.07088	23.1951	25	0.566171	-0.0930301	0.18158	0.608415	-0.448927	0.262867	0.911166	0.638313	1.30065	0.0346919	0.326792	0.916304	-0.605821	0.675205	1.0353	0.545626	1.96444	0.0490328	0.292073	0.868085	-0.52343	0.621496	1.05025	0.592485	1.86171	-0.0550695	0.387942	0.888255	-0.815436	0.705297	0.946419	0.442446	2.02445	-0.0315913	0.0371632	0.403688
Galactonate levels	GCST90199695	Inverse variance weighted	0.060217	0.143237	0.674194	-0.220528	0.340962	1.06207	0.802095	1.4063	6.77365	15	0.963629	0.00238126	0.19307	0.990159	-0.376035	0.380798	1.00238	0.686578	1.46345	-0.070359	0.256508	0.787599	-0.573115	0.432397	0.932059	0.563766	1.54095	-0.0662969	0.321116	0.839406	-0.695685	0.563091	0.935853	0.498733	1.75609	-0.125993	0.309787	0.689967	-0.733175	0.48119	0.881621	0.480381	1.618	0.0236575	0.0537424	0.666511
Trigonelline (n'-methylnicotinate) levels	GCST90199696	Inverse variance weighted	0.0354443	0.111998	0.751645	-0.184073	0.254961	1.03608	0.831875	1.29041	22.575	24	0.544991	0.070975	0.167319	0.671427	-0.25697	0.39892	1.07355	0.773391	1.49021	0.0222303	0.172396	0.898473	-0.315667	0.360127	1.02248	0.729302	1.43351	-0.0557496	0.180239	0.759871	-0.409018	0.297519	0.945776	0.664302	1.34651	-0.0637736	0.298268	0.832499	-0.648379	0.520831	0.938217	0.522893	1.68343	0.0179819	0.0278458	0.524821
Dodecanedioate (C12-DC) levels	GCST90199697	Inverse variance weighted	0.064127	0.151289	0.671659	-0.232399	0.360653	1.06623	0.79263	1.43427	26.0154	23	0.30014	0.113034	0.203751	0.579056	-0.286318	0.512385	1.11967	0.751024	1.66927	0.26156	0.372703	0.48985	-0.468938	0.992058	1.29896	0.625666	2.69678	0.507084	0.388784	0.205619	-0.254932	1.2691	1.66044	0.774969	3.55765	0.486312	0.402017	0.238689	-0.301642	1.27427	1.62631	0.739603	3.57607	-0.0487207	0.03947	0.230086
Isobutyrylcarnitine (c4) levels	GCST90199698	Inverse variance weighted	0.045863	0.0655085	0.48386	-0.0825337	0.17426	1.04693	0.92078	1.19036	29.8978	32	0.573326	0.0258841	0.0951408	0.785575	-0.160592	0.21236	1.02622	0.85164	1.23659	0.0297943	0.0804727	0.713642	-0.127932	0.187521	1.03024	0.879913	1.20626	-0.00146781	0.0917731	0.987342	-0.181343	0.178407	0.998533	0.834149	1.19531	0.0188455	0.150833	0.90135	-0.276786	0.314478	1.01902	0.758216	1.36954	0.0143518	0.0194889	0.467018
3-methylxanthine levels	GCST90199699	Inverse variance weighted	0.154563	0.135632	0.254462	-0.111276	0.420402	1.16715	0.894692	1.52257	31.2021	25	0.182414	0.0945094	0.181919	0.603403	-0.262052	0.451071	1.09912	0.769471	1.56999	0.137424	0.264273	0.607634	-0.380552	0.655399	1.14731	0.683484	1.92591	0.0851457	0.251364	0.737755	-0.407528	0.577819	1.08888	0.665293	1.78215	0.0116985	0.318964	0.971034	-0.613471	0.636868	1.01177	0.541468	1.89055	0.0110942	0.033565	0.743869
3-hydroxylaurate levels	GCST90199700	Inverse variance weighted	0.482259	0.198746	0.0152446	0.0927181	0.871801	1.61973	1.09715	2.39121	4.61997	10	0.915078	0.538707	0.259716	0.0380592	0.0296638	1.04775	1.71379	1.03011	2.85123	0.611836	0.345774	0.107245	-0.0658807	1.28955	1.84381	0.936243	3.63116	0.255835	0.443466	0.57815	-0.613359	1.12503	1.29154	0.541529	3.08031	0.581574	0.417081	0.193402	-0.235904	1.39905	1.78885	0.789856	4.05136	0.0366468	0.0641635	0.581879
Pyridoxate levels	GCST90199701	Inverse variance weighted	0.0113661	0.134579	0.932693	-0.252408	0.275141	1.01143	0.776927	1.31672	15.9886	23	0.855754	0.0371528	0.194741	0.848698	-0.34454	0.418845	1.03785	0.708546	1.52021	0.0203387	0.226898	0.929351	-0.424382	0.465059	1.02055	0.654174	1.59211	0.124409	0.227484	0.589959	-0.32146	0.570277	1.13248	0.72509	1.76876	-0.21039	0.316319	0.512589	-0.830376	0.409596	0.810268	0.435886	1.50621	-0.0195046	0.031645	0.543986
5-hydroxyhexanoate levels	GCST90199702	Inverse variance weighted	0.0844699	0.132017	0.522275	-0.174283	0.343223	1.08814	0.840059	1.40948	12.818	18	0.802268	0.0549332	0.206274	0.789999	-0.349363	0.45923	1.05647	0.705137	1.58285	0.0630648	0.233963	0.790572	-0.395502	0.521632	1.0651	0.673342	1.68478	0.312042	0.256812	0.240949	-0.191308	0.815393	1.36621	0.825878	2.26006	-0.0377407	0.300692	0.901509	-0.627097	0.551616	0.962963	0.53414	1.73606	-0.037199	0.0360072	0.316031
Gamma-glutamylvaline levels	GCST90199703	Inverse variance weighted	-0.021671	0.0872134	0.803761	-0.192609	0.149267	0.978562	0.824804	1.16098	34.7839	27	0.144425	-0.100207	0.102406	0.327813	-0.300923	0.100509	0.90465	0.740135	1.10573	-0.090986	0.0967952	0.355559	-0.280705	0.0987325	0.91303	0.755251	1.10377	-0.0334705	0.110518	0.764412	-0.250085	0.183144	0.967083	0.778734	1.20099	-0.162268	0.273804	0.558351	-0.698924	0.374388	0.850213	0.49712	1.4541	0.00435618	0.0242797	0.859002
3-hydroxysebacate levels	GCST90199704	Inverse variance weighted	0.0826539	0.13793	0.54901	-0.18769	0.352998	1.08617	0.828872	1.42333	23.4664	20	0.26648	0.107043	0.196867	0.586626	-0.278817	0.492903	1.11298	0.756679	1.63706	0.185291	0.283309	0.520546	-0.369994	0.740576	1.20357	0.690738	2.09714	0.0691828	0.268545	0.799469	-0.457165	0.595531	1.07163	0.633076	1.81399	0.0304317	0.370004	0.935268	-0.694777	0.75564	1.0309	0.499186	2.12897	0.00218537	0.0370266	0.953551
Propionylglycine levels	GCST90199705	Inverse variance weighted	0.12562	0.0931925	0.177669	-0.0570369	0.308278	1.13385	0.944559	1.36108	12.335	20	0.904064	0.00693414	0.135999	0.959336	-0.259625	0.273493	1.00696	0.771341	1.31455	0.008567	0.136052	0.950417	-0.258095	0.275229	1.0086	0.772522	1.31683	0.0432366	0.171888	0.804098	-0.293664	0.380137	1.04418	0.745527	1.46249	0.506913	0.26271	0.0679715	-0.00799945	1.02183	1.66016	0.992032	2.77826	0.0173435	0.030406	0.575092
Butyrylglycine levels	GCST90199706	Inverse variance weighted	0.0366476	0.0728038	0.614701	-0.106048	0.179343	1.03733	0.899382	1.19643	22.1961	21	0.388287	0.0170179	0.0893775	0.848992	-0.158162	0.192198	1.01716	0.853712	1.21191	0.0296704	0.0860873	0.733782	-0.139061	0.198402	1.03011	0.870175	1.21945	-0.0460908	0.116393	0.696302	-0.27422	0.182039	0.954955	0.760164	1.19966	0.170265	0.200453	0.405237	-0.222622	0.563152	1.18562	0.800417	1.7562	0.0244024	0.0267152	0.371897
Pro-hydroxy-pro levels	GCST90199707	Inverse variance weighted	0.112699	0.119542	0.345806	-0.121604	0.347001	1.11929	0.885499	1.41482	25.4431	26	0.494017	0.204969	0.17899	0.252151	-0.145852	0.555789	1.22749	0.864286	1.74332	0.223963	0.235151	0.349654	-0.236933	0.68486	1.25102	0.789044	1.98349	0.376375	0.246439	0.139252	-0.106646	0.859397	1.45699	0.898844	2.36174	0.17102	0.318014	0.595305	-0.452286	0.794327	1.18651	0.636172	2.21295	-0.0333694	0.027273	0.232536
Propionylcarnitine (c3) levels	GCST90199708	Inverse variance weighted	-0.049147	0.107993	0.649041	-0.260814	0.162519	0.952041	0.770425	1.17647	13.1923	23	0.947697	0.000963186	0.150359	0.994889	-0.293741	0.295667	1.00096	0.74547	1.34402	0.0332421	0.184706	0.858749	-0.328781	0.395265	1.0338	0.719801	1.48478	-0.022817	0.18515	0.90304	-0.385711	0.340077	0.977441	0.679967	1.40506	0.0132327	0.221155	0.952804	-0.420231	0.446696	1.01332	0.656895	1.56314	-0.00502814	0.0287199	0.862622
Adrenate (22:4n6) levels	GCST90199709	Inverse variance weighted	-0.101623	0.055309	0.0661547	-0.210029	0.00678234	0.90337	0.810561	1.00681	18.0422	23	0.755195	-0.0817343	0.0665769	0.219572	-0.212225	0.0487565	0.921517	0.808783	1.04996	-0.0803564	0.0639081	0.221236	-0.205616	0.0449034	0.922787	0.814146	1.04593	-0.0913174	0.0661992	0.181623	-0.221068	0.0384331	0.912728	0.801662	1.03918	-0.164868	0.231155	0.482875	-0.617931	0.288196	0.848006	0.539058	1.33402	-0.00531638	0.0187648	0.779583
Docosatrienoate (22:3n3) levels	GCST90199710	Inverse variance weighted	0.127773	0.110042	0.245591	-0.08791	0.343456	1.1363	0.915843	1.40981	23.1586	22	0.392823	0.0419575	0.158687	0.791468	-0.269069	0.352984	1.04285	0.76409	1.42331	0.0189414	0.184292	0.919069	-0.342271	0.380154	1.01912	0.710156	1.46251	0.0367514	0.206114	0.860192	-0.367232	0.440735	1.03744	0.692649	1.55385	0.274609	0.258083	0.298853	-0.231233	0.780451	1.31602	0.793555	2.18246	0.0146073	0.0277785	0.604503
Docosadienoate (22:2n6) levels	GCST90199711	Inverse variance weighted	-0.0126308	0.181885	0.944636	-0.369126	0.343864	0.987449	0.691338	1.41039	30.3385	20	0.0645506	-0.187013	0.210439	0.374176	-0.599474	0.225448	0.829433	0.549101	1.25288	-0.471063	0.393636	0.245419	-1.24259	0.300464	0.624338	0.288636	1.35049	-0.549191	0.4985	0.284358	-1.52625	0.427868	0.577417	0.217349	1.53398	-0.439703	0.42422	0.312339	-1.27117	0.391767	0.644227	0.280502	1.47959	0.0668632	0.0579104	0.262572
3-carboxy-4-methyl-5-propyl-2-furanpropanoate (cmpf) levels	GCST90199712	Inverse variance weighted	0.161514	0.165493	0.329085	-0.162852	0.485879	1.17529	0.849717	1.6256	14.9519	15	0.454888	0.0619627	0.241608	0.797596	-0.411589	0.535515	1.06392	0.662596	1.70833	0.0494615	0.371806	0.895938	-0.679279	0.778202	1.05071	0.506983	2.17755	0.31399	0.370801	0.411355	-0.41278	1.04076	1.36888	0.661808	2.83137	0.0133911	0.383036	0.972572	-0.737359	0.764141	1.01348	0.478376	2.14715	-0.0230683	0.0498765	0.650824
Docosapentaenoate n3 DPA; 22:5n3 levels	GCST90199713	Inverse variance weighted	0.279891	0.146579	0.0561997	-0.00740459	0.567186	1.32299	0.992623	1.7633	27.2508	23	0.245444	0.278404	0.197095	0.157791	-0.107902	0.66471	1.32102	0.897716	1.94393	0.30719	0.249494	0.230671	-0.181818	0.796199	1.3596	0.833753	2.2171	0.147406	0.31218	0.641446	-0.464466	0.759278	1.15882	0.62847	2.13673	0.318434	0.336249	0.353473	-0.340614	0.977482	1.37497	0.711334	2.65776	0.0188065	0.0389346	0.633848
3-hydroxy-2-ethylpropionate levels	GCST90199714	Inverse variance weighted	-0.106617	0.136978	0.436361	-0.375093	0.161859	0.89887	0.687225	1.17569	41.0427	28	0.0532233	-0.0711547	0.177732	0.688901	-0.41951	0.277201	0.931318	0.657369	1.31943	0.098948	0.350016	0.77949	-0.587084	0.78498	1.10401	0.555946	2.19236	-0.385125	0.334283	0.259382	-1.04032	0.270069	0.680366	0.353342	1.31006	-0.0395347	0.373553	0.916469	-0.771699	0.69263	0.961237	0.462227	1.99897	0.0347211	0.0379924	0.36886
Myristoleate (14:1n5) levels	GCST90199715	Inverse variance weighted	0.0992911	0.15928	0.533038	-0.212897	0.411479	1.10439	0.808239	1.50905	18.9982	21	0.585257	-0.0129401	0.220485	0.9532	-0.445092	0.419211	0.987143	0.640766	1.52076	-0.032254	0.396185	0.935886	-0.808776	0.744268	0.968261	0.445403	2.1049	0.0546334	0.420285	0.897872	-0.769125	0.878392	1.05615	0.463418	2.40703	-0.0419268	0.401795	0.917883	-0.829445	0.745592	0.95894	0.436291	2.10769	0.00464602	0.0404632	0.909732
10-undecenoate (11:1n1) levels	GCST90199716	Inverse variance weighted	-0.17446	0.121829	0.152141	-0.413244	0.0643243	0.83991	0.661501	1.06644	17.1084	16	0.378615	-0.215469	0.151016	0.15364	-0.511461	0.0805231	0.806163	0.599619	1.08385	-0.214125	0.151244	0.176017	-0.510563	0.0823126	0.807247	0.600157	1.0858	-0.121515	0.186112	0.523696	-0.486295	0.243265	0.885578	0.614901	1.27541	-0.117581	0.30865	0.70825	-0.722535	0.487374	0.889069	0.48552	1.62803	-0.0120881	0.031438	0.706001
1-methyl-4-imidazoleacetate levels	GCST90199717	Inverse variance weighted	0.140317	0.126877	0.268757	-0.108362	0.388995	1.15064	0.897303	1.4755	48.1681	27	0.00735293	0.302172	0.136821	0.0272079	0.0340031	0.570341	1.35279	1.03459	1.76887	0.233553	0.149519	0.129926	-0.0595035	0.52661	1.26308	0.942232	1.69318	0.509558	0.215193	0.025609	0.0877791	0.931337	1.66456	1.09175	2.5379	-0.177968	0.30891	0.569309	-0.783432	0.427496	0.836969	0.456835	1.53341	-0.0753043	0.036453	0.0489479
Sebacate (C10-DC) levels	GCST90199718	Inverse variance weighted	0.0616585	0.0696141	0.375769	-0.0747851	0.198102	1.0636	0.927943	1.21909	29.0583	16	0.023546	0.0343968	0.0603708	0.568842	-0.0839299	0.152723	1.035	0.919496	1.165	0.035326	0.0541804	0.523653	-0.0708675	0.14152	1.03596	0.931585	1.15202	0.0595598	0.0799474	0.467793	-0.0971371	0.216257	1.06137	0.907432	1.24142	0.00759827	0.341873	0.982543	-0.662474	0.67767	1.00763	0.515574	1.96928	0.00181766	0.0302957	0.95295
Tauro-beta-muricholate levels	GCST90199719	Inverse variance weighted	-0.0878334	0.0733095	0.230871	-0.23152	0.0558531	0.915913	0.793327	1.05744	31.075	25	0.186547	-0.14568	0.0856543	0.0889814	-0.313563	0.022202	0.864434	0.730838	1.02245	-0.154051	0.0882201	0.0930521	-0.326963	0.01886	0.857228	0.721111	1.01904	-0.171582	0.103538	0.1105	-0.374517	0.0313535	0.842331	0.687621	1.03185	-0.114309	0.224462	0.615037	-0.554256	0.325637	0.891982	0.5745	1.38491	0.0302738	0.0265856	0.266057
Octanoylcarnitine (c8) levels	GCST90199720	Inverse variance weighted	-0.108807	0.0945566	0.249853	-0.294138	0.0765241	0.896904	0.745174	1.07953	25.1192	25	0.455708	-0.154099	0.131035	0.239589	-0.410927	0.102729	0.857187	0.663035	1.10819	-0.158905	0.118793	0.193049	-0.391739	0.0739292	0.853078	0.675881	1.07673	-0.212281	0.165004	0.210535	-0.535689	0.111127	0.808738	0.585266	1.11754	-0.145806	0.262593	0.583654	-0.660488	0.368875	0.864325	0.516599	1.44611	0.0224557	0.0292262	0.449779
Stearidonate (18:4n3) levels	GCST90199721	Inverse variance weighted	-0.010056	0.137569	0.941728	-0.279692	0.25958	0.989994	0.756016	1.29639	18.3961	25	0.825121	-0.000941182	0.192944	0.996108	-0.379112	0.377229	0.999059	0.684469	1.45824	0.0758205	0.276975	0.78653	-0.46705	0.618691	1.07877	0.626848	1.8565	-0.179482	0.271623	0.515049	-0.711863	0.352899	0.835703	0.490729	1.42319	-0.106443	0.3366	0.754454	-0.766179	0.553294	0.899027	0.464786	1.73897	0.0224708	0.0310629	0.476428
Decanoylcarnitine (C10) levels	GCST90199722	Inverse variance weighted	-0.117545	0.100912	0.244089	-0.315333	0.0802425	0.8891	0.729546	1.08355	17.7514	25	0.852762	-0.182888	0.149299	0.220582	-0.475514	0.109737	0.832861	0.621566	1.11598	-0.201967	0.151672	0.195005	-0.499244	0.0953097	0.817122	0.606989	1.1	-0.29505	0.187472	0.128617	-0.662495	0.072395	0.744494	0.515564	1.07508	-0.190817	0.235461	0.425358	-0.65232	0.270686	0.826284	0.520836	1.31086	0.032932	0.0293125	0.272346
5-dodecenoate (12:1n7) levels	GCST90199723	Inverse variance weighted	0.258184	0.245485	0.292922	-0.222965	0.739334	1.29458	0.800143	2.09454	26.0478	14	0.0255271	0.303004	0.268796	0.259632	-0.223837	0.829844	1.35392	0.799446	2.29296	0.262553	0.30774	0.407929	-0.340618	0.865724	1.30025	0.71133	2.37673	-0.450054	0.499195	0.38369	-1.42848	0.528369	0.637594	0.239674	1.69616	0.167539	0.399748	0.681493	-0.615966	0.951045	1.18239	0.540119	2.58841	0.0938861	0.0585407	0.132772
N-acetylisoleucine levels	GCST90199724	Inverse variance weighted	-0.0832253	0.165318	0.614665	-0.407248	0.240798	0.920144	0.665479	1.27226	23.2371	18	0.181644	0.0949742	0.212162	0.654407	-0.320864	0.510812	1.09963	0.725522	1.66664	0.232826	0.342659	0.505486	-0.438787	0.904438	1.26216	0.644818	2.47054	0.071589	0.465137	0.879493	-0.84008	0.983258	1.07421	0.431676	2.67315	0.232826	0.389921	0.557871	-0.531419	0.99707	1.26216	0.58777	2.71033	-0.0193251	0.0540708	0.725188
Campesterol levels	GCST90199725	Inverse variance weighted	-0.0789718	0.113062	0.484875	-0.300573	0.142629	0.924066	0.740394	1.1533	23.6148	18	0.168057	-0.101054	0.139713	0.469498	-0.374891	0.172784	0.903884	0.687364	1.18861	-0.137212	0.147653	0.365035	-0.426613	0.152188	0.871785	0.652716	1.16438	0.0832425	0.245171	0.73837	-0.397292	0.563777	1.08681	0.672138	1.7573	-0.145617	0.241189	0.553545	-0.618347	0.327113	0.864489	0.538834	1.38696	-0.0305888	0.0408833	0.464567
N-acetylthreonine levels	GCST90199726	Inverse variance weighted	-0.152059	0.154692	0.325619	-0.455256	0.151138	0.858938	0.634285	1.16316	22.5464	21	0.368631	-0.188915	0.20958	0.367377	-0.59969	0.221861	0.827857	0.548982	1.2484	-0.211701	0.32328	0.519671	-0.845329	0.421927	0.809207	0.429416	1.5249	0.0724331	0.407522	0.860715	-0.726311	0.871177	1.07512	0.48369	2.38972	-0.201757	0.349739	0.570154	-0.887246	0.483731	0.817293	0.411788	1.62212	-0.0238991	0.0400302	0.557188
1-oleoyl-GPC (18:1) levels	GCST90199727	Inverse variance weighted	-0.293008	0.171969	0.0884106	-0.630068	0.0440513	0.746016	0.532556	1.04504	7.58973	15	0.939177	-0.241805	0.23543	0.304383	-0.703247	0.219637	0.785209	0.494976	1.24562	-0.244344	0.32375	0.462097	-0.878894	0.390206	0.783218	0.415242	1.47728	-0.148681	0.465057	0.753912	-1.06019	0.76283	0.861844	0.346389	2.14434	-0.258891	0.392671	0.519692	-1.02853	0.510743	0.771907	0.357534	1.66653	-0.0198209	0.0593407	0.743317
10-nonadecenoate (19:1n9) levels	GCST90199728	Inverse variance weighted	0.157974	0.302746	0.601806	-0.435407	0.751356	1.17114	0.647001	2.11987	30.9023	12	0.0020387	-0.00812823	0.277561	0.976638	-0.552147	0.535891	0.991905	0.575712	1.70897	0.00878933	0.431121	0.98407	-0.836208	0.853787	1.00883	0.433351	2.34852	-0.300011	0.762932	0.701661	-1.79536	1.19534	0.74081	0.166068	3.30467	0.245899	0.480328	0.617983	-0.695543	1.18734	1.27877	0.498803	3.27835	0.05414	0.0823985	0.524657
Piperine levels	GCST90199729	Inverse variance weighted	-0.144411	0.139235	0.299655	-0.417313	0.12849	0.865532	0.658815	1.13711	29.5704	25	0.240777	0.166632	0.196776	0.397101	-0.21905	0.552313	1.18132	0.803282	1.73727	0.216838	0.310396	0.49126	-0.391539	0.825215	1.24214	0.676016	2.28237	-0.270914	0.293525	0.36521	-0.846222	0.304394	0.762682	0.429033	1.3558	0.167798	0.344869	0.630811	-0.508145	0.843741	1.1827	0.60161	2.32505	0.0160796	0.0326953	0.627329
Myristoylcarnitine (C14) levels	GCST90199730	Inverse variance weighted	-0.0204326	0.140795	0.884614	-0.296391	0.255525	0.979775	0.743497	1.29114	15.6727	21	0.787751	0.0184448	0.190949	0.923048	-0.355815	0.392705	1.01862	0.700602	1.48098	-0.0326399	0.326758	0.921379	-0.673086	0.607807	0.967887	0.510132	1.8364	-0.0324034	0.342559	0.92558	-0.703819	0.639013	0.968116	0.494692	1.89461	-0.102532	0.362435	0.780025	-0.812904	0.60784	0.902549	0.443568	1.83646	0.00163022	0.0425283	0.969803
10-heptadecenoate (17:1n7) levels	GCST90199731	Inverse variance weighted	0.159436	0.201708	0.429275	-0.235911	0.554783	1.17285	0.789851	1.74156	38.7373	21	0.0105487	-0.00275541	0.224352	0.990201	-0.442485	0.436974	0.997248	0.642438	1.54802	0.0165225	0.333729	0.960982	-0.637586	0.670631	1.01666	0.528567	1.95547	-0.848725	0.515569	0.115349	-1.85924	0.16179	0.42796	0.155791	1.17561	0.215764	0.408882	0.603244	-0.585645	1.01717	1.24081	0.556747	2.76537	0.132074	0.0629367	0.0487622
1-stearoyl-gpc (18:0) levels	GCST90199732	Inverse variance weighted	0.00705768	0.103288	0.945523	-0.195387	0.209502	1.00708	0.822516	1.23306	29.7225	30	0.479928	0.173795	0.151532	0.251417	-0.123209	0.470798	1.18981	0.884079	1.60127	0.277199	0.250321	0.276932	-0.21343	0.767828	1.31943	0.807809	2.15508	0.355881	0.204683	0.0926963	-0.0452976	0.75706	1.42744	0.955713	2.132	0.153253	0.297981	0.610806	-0.430789	0.737296	1.16562	0.649996	2.09028	-0.055507	0.0281193	0.0579779
1-palmitoyl-GPC (16:0) levels	GCST90199733	Inverse variance weighted	0.0510284	0.133841	0.703009	-0.2113	0.313357	1.05235	0.809531	1.36801	26.316	24	0.337329	0.159442	0.188859	0.398537	-0.210722	0.529606	1.17286	0.809999	1.69826	0.093864	0.213937	0.66477	-0.325452	0.51318	1.09841	0.722201	1.6706	-0.0646639	0.29326	0.827427	-0.639452	0.510125	0.937383	0.527581	1.6655	-0.226533	0.326817	0.49487	-0.867094	0.414029	0.797293	0.420171	1.5129	0.0162129	0.0364004	0.660193
Hyocholate levels	GCST90199734	Inverse variance weighted	0.201046	0.0807828	0.01282	0.0427122	0.359381	1.22268	1.04364	1.43244	20.622	19	0.358059	0.230418	0.115876	0.0467582	0.00330059	0.457536	1.25913	1.00331	1.58018	0.246726	0.121258	0.0560768	0.0090594	0.484392	1.27983	1.0091	1.62319	0.237297	0.108301	0.0418441	0.0250276	0.449566	1.26782	1.02534	1.56763	0.295863	0.220535	0.195553	-0.136387	0.728112	1.34429	0.872505	2.07117	-0.0125439	0.0243233	0.612329
[truncated: 1,286 more rows]

## Sheet: ST4
Supplementary Table 4. Reverse MR result for the effects of small cell lung cancer on metabolites.
Exposure	Outcome		MR analysis with inverse variance weighted method
[truncated: 60 more rows]

## Sheet: ST5
Supplementary Table 5. Instrumental variables of exposure and harmonization results in the step 2 MR.
[truncated: 15,223 more rows]

[truncated: 8 more sheets: ST6, ST7, ST8, ST9, ST10, ST11, ST12, ST13]
